# Supplementary material for: 2-(2-Amino-4-nitro­phen­yl)-7-nitro-4H-3,1-benzoxazin-4-one
Source: Acta Crystallogr Sect E Struct Rep Online. 2014 Jan 18;70(Pt 2):o158–9. doi: 10.1107/S1600536814000609 (PMC3998318; doi:10.1107/S1600536814000609)
Supplement: Supplementary file 2 [file e-70-0o158-Isup2.hkl]

#
# h,k,l, Fc-squared, Fo-squared, sigma(Fo-squared) and status flag
#
data_I
_shelx_title ' 101'
_shelx_refln_list_code          4
_shelx_F_calc_maximum      247.90
_exptl_crystal_F_000       672.00
_reflns_d_resolution_high  0.7702
 
loop_
 _symmetry_equiv_pos_as_xyz
 'x, y, z'
 '-x+1/2, y+1/2, -z+1/2'
 '-x, -y, -z'
 'x-1/2, -y-1/2, z-1/2'
 
_cell_length_a     7.0229
_cell_length_b     8.6148
_cell_length_c    21.5662
_cell_angle_alpha  90.000
_cell_angle_beta   90.029
_cell_angle_gamma  90.000
 
_shelx_F_squared_multiplier     1.000
 
loop_
 _refln_index_h
 _refln_index_k
 _refln_index_l
 _refln_F_squared_calc
 _refln_F_squared_meas
 _refln_F_squared_sigma
 _refln_observed_status
   2   0   0    16697.59    17530.68    244.89 o
   4   0   0      270.12      281.38      3.91 o
   6   0   0      748.58      664.99     44.85 o
   8   0   0       40.65       42.05      5.16 o
   1   1   0      854.11      819.54      5.96 o
   2   1   0    31402.41    33220.87    271.94 o
   3   1   0      689.68      658.72      7.06 o
   4   1   0     8678.80     8978.38     74.32 o
   5   1   0      165.05      166.49      3.53 o
   6   1   0       20.11       21.74      2.15 o
   7   1   0        8.69        8.09      2.60 o
   8   1   0       90.30       93.26      5.21 o
   9   1   0        4.30        0.45      3.15 o
   0   2   0     1847.54     1674.87     19.75 o
   1   2   0       33.44       33.36      0.89 o
   2   2   0      355.28      351.88      2.89 o
   3   2   0        0.10        0.06      0.57 o
   4   2   0      951.08     1028.85     10.08 o
   5   2   0       17.35       16.14      1.33 o
   6   2   0      269.37      259.21      5.36 o
   7   2   0       21.81       21.76      2.51 o
   8   2   0        4.15        5.15      3.23 o
   1   3   0     2168.63     2270.13     14.79 o
   2   3   0     5442.02     5607.78     41.51 o
   3   3   0      473.67      471.71      3.89 o
   4   3   0     3094.49     3214.58     28.69 o
   5   3   0        5.24        4.41      1.02 o
   6   3   0       17.49       32.31      2.34 o
   7   3   0      110.44      113.88      4.01 o
   8   3   0      541.00      496.49     13.06 o
   0   4   0    28480.30    31214.63    401.67 o
   1   4   0       13.14       21.00      0.55 o
   2   4   0     1414.27     1556.94     13.54 o
   3   4   0      102.76      110.76      2.39 o
   4   4   0        1.32        1.19      1.11 o
   5   4   0       86.59       92.66      2.55 o
   6   4   0      198.43      201.56      4.88 o
   7   4   0        0.13        0.55      2.37 o
   8   4   0       12.45        7.40      3.30 o
   1   5   0      839.81      845.79      6.84 o
   2   5   0     2049.25     2136.07     19.30 o
   3   5   0      277.99      282.19      4.04 o
   4   5   0      227.13      213.05      3.35 o
   5   5   0      105.23      109.30      2.47 o
   6   5   0       33.49       32.60      2.22 o
   7   5   0       58.87       57.47      5.17 o
   8   5   0       71.62       70.41      4.44 o
   0   6   0       62.60       76.55      1.53 o
   1   6   0        8.61        8.08      0.75 o
   2   6   0       28.00       22.46      1.36 o
   3   6   0       94.35       91.78      1.71 o
   4   6   0      105.97      121.57      3.06 o
   5   6   0      511.63      501.40      7.00 o
   6   6   0      316.03      296.07      5.08 o
   7   6   0      116.96      106.33      4.55 o
   1   7   0      512.96      463.89      8.64 o
   2   7   0       16.11       22.48      1.48 o
   3   7   0      306.21      281.14      4.91 o
   4   7   0      253.95      220.14      4.34 o
   5   7   0       80.28       73.80      2.63 o
   6   7   0        1.37        0.95      1.80 o
   7   7   0       46.37       41.38      5.98 o
   0   8   0       86.88       74.43      3.93 o
   1   8   0      751.81      720.75     10.89 o
   2   8   0      232.96      207.25      3.98 o
   3   8   0       37.26       33.21      2.53 o
   4   8   0        2.67        3.27      1.89 o
   5   8   0        5.91        8.19      1.99 o
   6   8   0       14.44       14.23      2.54 o
   1   9   0        6.31        3.95      2.37 o
   2   9   0      114.18      111.55      3.80 o
   3   9   0      115.77      125.60      3.71 o
   4   9   0        0.92        0.17      1.99 o
   5   9   0        1.05        3.04      2.68 o
   0  10   0        5.97       14.67      4.89 o
   1  10   0       33.09       34.35      3.74 o
   2  10   0        5.33        3.87      2.70 o
   3  10   0        3.15        3.65      2.77 o
   4  10   0       82.08       70.70      6.13 o
   1  11   0       53.53       54.50      5.02 o
  -9   0   1        0.05        1.70      4.31 o
  -7   0   1       12.20       12.49      2.91 o
  -5   0   1       19.57       25.80      7.74 o
  -3   0   1     1895.77     1884.56     32.32 o
  -1   0   1      860.99      805.73     11.71 o
   1   0   1      501.62      459.56      5.49 o
   3   0   1     3361.01     3508.30     30.68 o
   5   0   1      109.66       97.75      2.67 o
   7   0   1        6.76       10.48      3.52 o
   9   0   1       23.32       21.26      4.70 o
  -9   1   1       18.21       11.30      3.40 o
  -8   1   1      638.88      624.82     11.09 o
  -7   1   1        0.70        0.53      2.32 o
  -6   1   1        0.03        2.96      2.12 o
  -5   1   1       96.58       91.11      2.10 o
  -4   1   1     1497.74     1585.52     14.74 o
  -3   1   1      310.72      325.49      3.16 o
  -2   1   1    61455.65    63949.63   1127.17 o
  -1   1   1       55.80       58.96      1.37 o
   1   1   1     2361.95     2251.65     15.07 o
   2   1   1     2201.86     2296.60     14.64 o
   3   1   1      796.54      825.03      6.95 o
   4   1   1     1047.72     1220.48     10.47 o
   5   1   1        1.53        0.64      1.15 o
   6   1   1      140.37      148.12      3.05 o
   7   1   1       88.59       85.47      3.06 o
   8   1   1        7.32        7.15      2.94 o
   9   1   1       28.30       21.97      3.89 o
  -8   2   1      101.14       91.96      4.68 o
  -7   2   1       22.13       18.37      2.60 o
  -6   2   1     5349.30     5441.47     63.08 o
  -5   2   1        0.09        0.51      1.10 o
  -4   2   1    15924.02    16624.25    156.13 o
  -3   2   1      138.26      143.86      1.64 o
  -2   2   1      685.86      648.89      4.87 o
  -1   2   1      149.08      138.35      1.45 o
   0   2   1     1504.51     1471.17      9.57 o
   1   2   1      473.23      470.47      3.26 o
   2   2   1     4197.83     4076.44     28.58 o
   3   2   1       33.72       36.70      0.77 o
   4   2   1      924.56      928.94      8.16 o
   5   2   1        0.64        1.46      1.22 o
   6   2   1     1801.98     1842.95     22.70 o
   7   2   1       24.60       26.07      2.41 o
   8   2   1      227.83      202.20      6.48 o
  -8   3   1     1150.98      999.73     19.46 o
  -7   3   1        9.20        9.52      3.17 o
  -6   3   1      655.93      657.93      9.47 o
  -5   3   1        0.08       -0.17      0.90 o
  -4   3   1      882.32      932.26      9.05 o
  -3   3   1       89.58      108.43      1.39 o
  -2   3   1     4553.99     4923.49     38.43 o
  -1   3   1       93.51       89.01      1.06 o
   0   3   1       48.63       48.40      0.80 o
   1   3   1     1420.45     1301.83      8.36 o
   2   3   1       15.00       19.80      0.81 o
   3   3   1       45.64       42.43      0.95 o
   4   3   1       72.29      104.71      2.20 o
   5   3   1      135.32      135.21      4.19 o
   6   3   1      769.10      784.58     10.79 o
   7   3   1       53.16       49.76      3.58 o
   8   3   1       28.78       33.95      3.91 o
  -8   4   1        0.14       -0.03      3.03 o
  -7   4   1        9.23        7.77      3.05 o
  -6   4   1        0.15       -0.22      2.10 o
  -5   4   1       24.22       27.17      1.35 o
  -4   4   1      140.22      136.44      2.77 o
  -3   4   1     1038.52     1054.29     10.83 o
  -2   4   1       19.08       12.67      0.84 o
  -1   4   1      849.35      872.77      6.37 o
   0   4   1       13.98       22.20      0.61 o
   1   4   1      332.17      322.44      2.62 o
   2   4   1     3065.00     3340.36     26.40 o
   3   4   1      281.08      273.95      3.30 o
   4   4   1       40.56       48.06      1.45 o
   5   4   1       40.32       38.66      2.01 o
   6   4   1       53.63       59.77      3.06 o
   7   4   1        0.58        0.93      2.39 o
   8   4   1      196.76      181.57      6.17 o
  -8   5   1       31.60       33.63      3.81 o
  -7   5   1      193.66      194.92      5.71 o
  -6   5   1        3.92        4.31      1.89 o
  -5   5   1      204.42      201.77      3.37 o
  -4   5   1       82.15       94.50      2.74 o
  -3   5   1      298.07      276.00      4.62 o
  -2   5   1     4556.25     4734.21     41.79 o
  -1   5   1       34.59       34.68      0.84 o
   0   5   1      459.75      519.66      4.02 o
   1   5   1       61.21       61.36      1.05 o
   2   5   1      214.96      219.01      3.11 o
   3   5   1      660.47      646.85      7.72 o
   4   5   1      121.36      120.11      3.35 o
   5   5   1        2.71        4.22      1.55 o
   6   5   1       57.91       58.11      2.01 o
   7   5   1       18.04       20.48      2.22 o
   8   5   1       68.24       69.68      4.60 o
  -7   6   1       37.57       40.26      3.05 o
  -6   6   1        0.06        0.94      2.09 o
  -5   6   1      301.36      313.37      5.47 o
  -4   6   1      577.06      592.22      8.47 o
  -3   6   1       12.74        8.83      1.04 o
  -2   6   1        3.66        4.15      0.62 o
  -1   6   1       72.67       74.00      1.17 o
   0   6   1      335.55      341.07      3.19 o
   1   6   1      258.84      261.55      2.92 o
   2   6   1      204.30      161.36      3.22 o
   3   6   1       13.59       14.21      0.75 o
   4   6   1        9.35        7.56      1.63 o
   5   6   1        0.00       -0.72      1.54 o
   6   6   1        0.16        0.34      1.66 o
   7   6   1       59.89       58.97      3.50 o
  -7   7   1       11.03        8.13      2.81 o
  -6   7   1       72.09       68.14      3.42 o
  -5   7   1      331.58      328.93      6.35 o
  -4   7   1       39.21       41.76      2.17 o
  -3   7   1       69.25       64.53      2.89 o
  -2   7   1        5.66        2.91      0.53 o
  -1   7   1      393.74      354.24      9.93 o
   0   7   1        3.28        5.32      0.69 o
   1   7   1      166.18      162.95      2.42 o
   2   7   1        0.01       -1.56      1.82 o
   3   7   1      286.23      273.61      4.72 o
   4   7   1      408.68      361.28      5.88 o
   5   7   1       28.73       29.96      4.53 o
   6   7   1        6.84        5.26      2.00 o
   7   7   1       63.64       49.32      9.91 o
  -6   8   1        3.90        4.39      2.24 o
  -5   8   1        6.58        7.48      2.18 o
  -4   8   1        9.04        6.29      2.33 o
  -3   8   1      273.94      256.84      5.35 o
  -2   8   1        0.08        0.87      1.73 o
  -1   8   1        9.58       16.59      1.87 o
   0   8   1       24.73       23.80      1.72 o
   1   8   1       14.19       11.07      1.60 o
   2   8   1      264.39      201.10      4.57 o
   3   8   1      172.03      147.27      3.72 o
   4   8   1        1.87        1.39      1.74 o
   5   8   1        1.36        2.77      1.92 o
   6   8   1        1.21        1.44      1.88 o
  -5   9   1        0.24        1.58      2.81 o
  -4   9   1        0.02        1.42      2.66 o
  -3   9   1      157.30      160.90      4.33 o
  -2   9   1       53.99       61.08      3.25 o
  -1   9   1      330.22      328.60      7.36 o
   0   9   1       64.14       55.59      2.68 o
   1   9   1      142.52      115.66      4.08 o
   2   9   1        0.69        2.14      1.78 o
   3   9   1        6.63        6.42      1.94 o
   4   9   1       70.39       76.26      4.34 o
   5   9   1       19.25       17.67      3.29 o
  -4  10   1       34.29       40.62      3.57 o
  -3  10   1       60.08       63.78      4.21 o
  -2  10   1       80.91       76.42      6.36 o
  -1  10   1        1.09        5.47      3.16 o
   0  10   1        2.14        5.07      2.97 o
   1  10   1        1.45        0.11      2.29 o
   2  10   1      245.63      229.18      8.63 o
   3  10   1        1.71        1.91      2.88 o
   4  10   1       17.78       14.99      3.31 o
  -1  11   1        4.49        0.67      3.16 o
   0  11   1        2.06        3.40      3.46 o
   1  11   1       10.31        9.94      3.74 o
  -8   0   2       12.67       15.36      3.83 o
  -6   0   2       88.94       89.56      6.52 o
  -4   0   2     1055.58      973.82     13.61 o
  -2   0   2     1676.95     1786.09     19.91 o
   2   0   2    17388.73    18098.22    354.07 o
   4   0   2      185.21      128.12      2.30 o
   6   0   2        2.00        2.75      2.30 o
   8   0   2        6.99        3.87      3.71 o
  -9   1   2       34.80       34.05      3.68 o
  -8   1   2      223.09      216.82      5.66 o
  -7   1   2       37.38       45.15      4.16 o
  -6   1   2      217.17      223.86      4.93 o
  -5   1   2      306.21      305.83      4.62 o
  -4   1   2      409.54      400.73      5.32 o
  -3   1   2        0.71        1.82      0.78 o
  -2   1   2     6157.90     6449.05     49.49 o
  -1   1   2        0.14        0.09      0.55 o
   0   1   2     4322.53     4203.43     40.37 o
   1   1   2     3054.29     3061.74     19.46 o
   2   1   2     3683.85     3773.79     22.18 o
   3   1   2       50.77       58.21      1.01 o
   4   1   2     1076.87     1136.64     10.26 o
   5   1   2       21.89       23.98      1.03 o
   6   1   2      117.35      115.84      2.74 o
   7   1   2        0.52        1.24      1.94 o
   8   1   2       46.88       49.50      3.40 o
   9   1   2        3.77        3.43      3.31 o
  -8   2   2        1.30        3.09      3.10 o
  -7   2   2        1.22        0.18      2.04 o
  -6   2   2      105.88      110.12      4.00 o
  -5   2   2      428.98      446.37      6.01 o
  -4   2   2     3159.31     3238.94     31.31 o
  -3   2   2      346.90      370.79      3.35 o
  -2   2   2     3355.58     3437.62     24.25 o
  -1   2   2     7316.30     7074.44     55.44 o
   0   2   2       22.74       23.56      0.70 o
   1   2   2     2022.59     2077.48     13.49 o
   2   2   2      202.98      191.23      2.21 o
   3   2   2      437.32      384.76      3.00 o
   4   2   2      579.69      571.24      5.05 o
   5   2   2      890.32      854.51     13.49 o
   6   2   2       13.88       22.54      2.33 o
   7   2   2       96.72      103.14      3.40 o
   8   2   2        6.55       12.19      2.91 o
  -8   3   2      865.50      748.64     15.31 o
  -7   3   2      111.89      112.02      3.66 o
  -6   3   2     2420.15     2416.55     45.44 o
  -5   3   2      211.30      202.15      5.80 o
  -4   3   2       95.12       85.92      1.68 o
  -3   3   2       25.29       25.82      1.25 o
  -2   3   2      505.52      569.83      4.62 o
  -1   3   2     1244.71     1261.76      8.82 o
   0   3   2     2714.49     2635.53     17.09 o
   1   3   2      111.42      116.22      1.21 o
   2   3   2      956.34      983.86      7.21 o
   3   3   2      245.09      220.25      2.34 o
   4   3   2      714.99      707.10      7.14 o
   5   3   2       42.68       50.34      1.68 o
   6   3   2      166.24      162.05      4.36 o
   7   3   2        9.15        8.67      2.66 o
   8   3   2       59.75       52.89      3.40 o
  -8   4   2      253.22      228.92      7.09 o
  -7   4   2       29.58       35.15      3.45 o
  -6   4   2       26.86       31.41      3.22 o
  -5   4   2      139.72      122.02      4.95 o
  -4   4   2      194.00      175.08      3.57 o
  -3   4   2       46.89       47.52      1.63 o
  -2   4   2      280.88      312.34      2.63 o
  -1   4   2      199.64      179.93      1.69 o
   0   4   2        0.15        2.12      0.53 o
   1   4   2      102.99      116.06      1.26 o
   2   4   2       72.63      123.90      1.71 o
   3   4   2      125.24      137.05      2.07 o
   4   4   2       18.85       29.04      1.31 o
   5   4   2       20.20       23.25      1.50 o
   6   4   2        3.50        2.34      1.69 o
   7   4   2       28.96       33.11      2.90 o
   8   4   2       28.28       27.69      3.19 o
  -8   5   2       17.53        9.98      3.52 o
  -7   5   2      100.29       98.88      3.71 o
  -6   5   2      122.61      126.05      3.78 o
  -5   5   2       14.56       22.14      1.94 o
  -4   5   2        3.93        5.00      1.40 o
  -3   5   2      149.31      157.89      2.73 o
  -2   5   2       51.67       56.77      1.14 o
  -1   5   2       13.37       22.74      0.99 o
   0   5   2     1011.31     1215.82      9.01 o
   1   5   2       64.36       63.79      1.29 o
   2   5   2      641.41      643.41      7.08 o
   3   5   2      226.17      233.80      3.61 o
   4   5   2        0.05        0.63      1.08 o
   5   5   2       31.54       33.47      1.78 o
   6   5   2       41.29       42.65      3.12 o
   7   5   2        0.02        1.54      2.67 o
   8   5   2       99.04       97.56      4.28 o
  -7   6   2      213.00      208.81      5.22 o
  -6   6   2       63.29       71.21      3.04 o
  -5   6   2        0.36       -0.03      1.69 o
  -4   6   2     1152.25     1161.52     20.17 o
  -3   6   2       72.34       72.42      1.83 o
  -2   6   2      639.77      650.88     11.17 o
  -1   6   2      883.27      848.14      8.07 o
   0   6   2       61.09       59.59      1.07 o
   1   6   2      190.65      183.95      2.30 o
   2   6   2       10.42        9.95      1.21 o
   3   6   2       25.09       22.52      1.69 o
   4   6   2      236.33      219.31      4.14 o
   5   6   2      231.98      234.61      4.14 o
   6   6   2       71.75       67.60      3.26 o
   7   6   2       22.23       23.03      2.90 o
  -7   7   2       17.66       18.44      2.96 o
  -6   7   2      356.08      324.40      6.81 o
  -5   7   2       61.04       60.48      3.03 o
  -4   7   2      123.48      110.34      3.46 o
  -3   7   2       24.40       17.24      1.29 o
  -2   7   2       63.03       60.33      1.70 o
  -1   7   2       30.87       34.07      1.67 o
   0   7   2      136.82      128.42      1.70 o
   1   7   2       73.29       64.72      1.35 o
   2   7   2        7.31        4.90      1.96 o
   3   7   2      110.29      110.20      2.90 o
   4   7   2       35.17       34.38      2.21 o
   5   7   2      153.27      131.90      3.45 o
   6   7   2      290.52      275.13      5.52 o
   7   7   2        0.01        0.00      2.14 o
  -6   8   2        1.84        1.83      2.16 o
  -5   8   2        3.70        3.90      2.25 o
  -4   8   2       10.81        8.17      2.14 o
  -3   8   2       73.02       76.46      2.93 o
  -2   8   2      110.03       94.87      3.80 o
  -1   8   2       15.49       11.41      1.85 o
   0   8   2        6.41        6.68      1.48 o
   1   8   2      170.13      164.56      3.34 o
   2   8   2      350.79      309.30      6.13 o
   3   8   2       63.29       48.42      2.41 o
   4   8   2       27.80       21.03      2.70 o
   5   8   2        0.10       -0.30      1.70 o
   6   8   2        0.03       -0.24      2.48 o
  -5   9   2        9.90       11.60      3.00 o
  -4   9   2        5.11        1.83      2.72 o
  -3   9   2        0.32        1.94      2.66 o
  -2   9   2       25.21       26.06      2.95 o
  -1   9   2      258.41      247.69      6.09 o
   0   9   2      879.65      771.15     11.84 o
   1   9   2       22.92       19.75      2.33 o
   2   9   2       12.84        6.00      2.18 o
   3   9   2        4.17        3.45      1.85 o
   4   9   2        2.62        4.22      1.98 o
   5   9   2       21.16       21.57      2.29 o
  -4  10   2      211.97      183.89      6.38 o
  -3  10   2      218.30      206.99      6.18 o
  -2  10   2      106.80       98.02      4.17 o
  -1  10   2      170.30      159.54      6.24 o
   0  10   2       27.15       39.52      5.16 o
   1  10   2       10.51        9.75      2.66 o
   2  10   2       56.08       47.69      4.07 o
   3  10   2       53.40       53.86      2.86 o
   4  10   2       25.63       11.35      3.27 o
  -1  11   2        1.07        2.33      3.16 o
   0  11   2        0.11        2.58      3.26 o
   1  11   2       43.55       47.24      4.21 o
  -9   0   3       36.88       20.43      4.70 o
  -7   0   3      167.17      193.38      6.80 o
  -5   0   3        3.81        4.42      2.86 o
  -3   0   3        8.61        9.29      1.31 o
  -1   0   3     1021.13      992.02     12.45 o
   1   0   3     3254.36     2963.49     26.70 o
   3   0   3     1203.80     1204.27     11.12 o
   5   0   3      165.84      163.60      3.63 o
   7   0   3      201.63      203.12      5.84 o
   9   0   3        5.81        6.06      4.13 o
  -9   1   3        3.62        2.87      3.36 o
  -8   1   3        0.09        1.44      2.53 o
  -7   1   3       45.45       46.06      3.10 o
  -6   1   3       19.83       31.16      2.50 o
  -5   1   3       37.46       40.34      2.41 o
  -4   1   3        2.10       -0.57      1.27 o
  -3   1   3      710.09      697.81      5.87 o
  -2   1   3      370.17      369.29      3.66 o
  -1   1   3      176.64      168.79      2.04 o
   0   1   3     4865.40     4917.15     38.90 o
   1   1   3      237.86      227.05      1.83 o
   2   1   3     7246.54     7163.95     44.68 o
   3   1   3     1110.49     1119.93      7.32 o
   4   1   3       69.63       63.10      1.38 o
   5   1   3        7.45        5.47      0.95 o
   6   1   3        3.36        3.82      1.64 o
   7   1   3        5.78        8.99      1.85 o
   8   1   3      109.99      109.25      3.67 o
   9   1   3        1.37        5.21      3.85 o
  -8   2   3        0.95        2.41      3.04 o
  -7   2   3       35.05       39.54      2.66 o
  -6   2   3       86.39       91.99      3.37 o
  -5   2   3        0.22        0.93      1.34 o
  -4   2   3     1584.03     1686.58     18.16 o
  -3   2   3       89.38       85.38      1.33 o
  -2   2   3       61.86       91.15      1.33 o
  -1   2   3      512.60      513.78      4.47 o
   0   2   3      191.42      207.29      2.10 o
   1   2   3       20.01       29.32      0.63 o
   2   2   3       28.89       21.63      0.62 o
   3   2   3      167.71      167.16      1.72 o
   4   2   3     1893.18     1920.12     15.01 o
   5   2   3       33.05       34.30      1.92 o
   6   2   3      298.10      305.15      4.73 o
   7   2   3        0.23        0.98      2.00 o
   8   2   3        3.02        1.30      2.47 o
  -8   3   3       95.57       89.90      4.89 o
  -7   3   3       10.52        7.70      2.31 o
  -6   3   3      744.99      743.89     11.77 o
  -5   3   3       93.19       94.99      2.64 o
  -4   3   3      866.50      908.23     10.26 o
  -3   3   3     1405.48     1383.52     12.60 o
  -2   3   3        0.58        0.51      0.65 o
  -1   3   3      410.84      375.18      3.35 o
   0   3   3      598.08      573.18      4.46 o
   1   3   3       22.63       28.79      0.59 o
   2   3   3      611.99      608.28      5.35 o
   3   3   3     1079.95     1057.86      8.30 o
   4   3   3       40.30       35.24      1.10 o
   5   3   3      149.01      150.02      2.65 o
   6   3   3       72.14       73.00      2.65 o
   7   3   3        0.46       -0.49      2.35 o
   8   3   3       74.14       80.70      3.76 o
  -8   4   3      834.30      732.48     15.22 o
  -7   4   3       49.75       55.18      3.87 o
  -6   4   3        2.44        3.95      1.80 o
  -5   4   3       68.92       72.57      3.69 o
  -4   4   3       64.74       63.80      2.13 o
  -3   4   3      519.25      480.32      6.33 o
  -2   4   3        6.46        8.51      0.61 o
  -1   4   3      205.72      192.89      2.19 o
   0   4   3       10.37        7.24      0.54 o
   1   4   3     1750.35     1696.95     11.42 o
   2   4   3      154.82      142.28      1.57 o
   3   4   3      552.96      568.36      5.80 o
   4   4   3      225.31      231.24      3.51 o
   5   4   3        0.02        0.11      0.58 o
   6   4   3       84.91       87.60      2.41 o
   7   4   3       54.36       55.17      3.35 o
   8   4   3        0.05        0.28      2.56 o
  -8   5   3        1.69        2.62      3.15 o
  -7   5   3        0.10        1.27      2.27 o
  -6   5   3       17.24       23.46      2.90 o
  -5   5   3       46.04       53.08      2.38 o
  -4   5   3       32.60       38.47      2.10 o
  -3   5   3       64.74       66.64      1.93 o
  -2   5   3        2.61        2.51      0.54 o
  -1   5   3        0.17        0.15      0.61 o
   0   5   3      802.93      820.04      6.30 o
   1   5   3      260.52      264.51      2.59 o
   2   5   3       90.22       83.60      1.60 o
   3   5   3      136.33      120.89      2.13 o
   4   5   3       23.06       22.75      1.35 o
   5   5   3       28.08       28.96      1.75 o
   6   5   3       17.05       21.46      2.25 o
   7   5   3        0.28        0.11      2.35 o
   8   5   3        0.00        1.17      2.66 o
  -7   6   3        2.94        2.14      1.96 o
  -6   6   3       42.37       48.94      3.85 o
  -5   6   3        0.01        2.19      1.80 o
  -4   6   3      121.75      123.25      4.38 o
  -3   6   3        8.59       10.47      1.23 o
  -2   6   3      337.21      356.12      3.86 o
  -1   6   3       42.12       39.50      1.12 o
   0   6   3      451.80      440.06      3.85 o
   1   6   3       15.89       14.75      0.81 o
   2   6   3       75.54       75.36      2.49 o
   3   6   3      104.68      110.56      2.76 o
   4   6   3      199.74      204.55      3.68 o
   5   6   3       12.99       13.86      1.70 o
   6   6   3      258.43      258.99      4.67 o
   7   6   3        5.22        6.11      2.74 o
  -7   7   3        0.72        0.98      3.37 o
  -6   7   3      160.01      153.54      4.43 o
  -5   7   3        4.53        7.80      1.95 o
  -4   7   3       40.94       54.65      2.65 o
  -3   7   3        8.40       12.77      1.21 o
  -2   7   3        4.04        2.77      0.55 o
  -1   7   3        4.14        4.14      0.80 o
   0   7   3        5.30        7.17      0.72 o
   1   7   3       30.82       31.73      1.04 o
   2   7   3      181.75      164.35      3.83 o
   3   7   3       43.76       47.81      2.13 o
   4   7   3      248.52      229.82      4.44 o
   5   7   3       33.88       36.27      2.22 o
   6   7   3        6.07        7.45      1.68 o
   7   7   3        4.48        3.89      2.41 o
  -6   8   3       69.12       69.47      5.49 o
  -5   8   3        5.14        5.82      2.11 o
  -4   8   3       12.93       15.86      2.26 o
  -3   8   3      162.90      148.71      7.41 o
  -2   8   3       52.84       42.32      2.32 o
  -1   8   3       21.92       25.63      1.76 o
   0   8   3        1.47        1.31      1.59 o
   1   8   3      228.88      222.07      4.12 o
   2   8   3       18.48       25.57      2.35 o
   3   8   3      105.19       94.76      2.97 o
   4   8   3      130.26      114.59      3.21 o
   5   8   3        2.84        2.79      1.84 o
   6   8   3        2.52        3.60      2.58 o
  -5   9   3      105.60      109.66      4.73 o
  -4   9   3        5.24        3.63      3.21 o
  -3   9   3      111.17      105.68      4.68 o
  -2   9   3      112.97      107.65      6.10 o
  -1   9   3        0.01        0.12      2.14 o
   0   9   3        0.01        1.71      1.47 o
   1   9   3      107.51       90.59      3.37 o
   2   9   3        8.58       14.38      2.35 o
   3   9   3       15.18       16.80      2.17 o
   4   9   3       82.94       87.70      3.28 o
   5   9   3        3.69        5.30      1.99 o
  -3  10   3       20.68       14.63      2.82 o
  -2  10   3       39.84       29.11      3.13 o
  -1  10   3       16.88       24.06      3.46 o
   0  10   3        7.32        3.43      2.97 o
   1  10   3       20.01       19.90      2.41 o
   2  10   3        3.11        5.39      2.23 o
   3  10   3       25.78       29.14      2.37 o
  -1  11   3       42.30       41.06      4.21 o
   0  11   3        4.04        4.78      3.36 o
   1  11   3       94.62      103.70      5.45 o
  -8   0   4       14.72       17.04      4.31 o
  -6   0   4       57.78       56.60      5.02 o
  -4   0   4        0.28        2.08      1.46 o
  -2   0   4       87.43       72.04      1.98 o
   0   0   4    11450.27    11518.21    193.64 o
   2   0   4       55.46       58.62      1.14 o
   4   0   4      137.95      117.78      2.49 o
   6   0   4        5.27        9.32      2.17 o
   8   0   4       18.03       17.47      2.85 o
  -8   1   4        0.54       -1.18      2.35 o
  -7   1   4        2.68        3.12      2.28 o
  -6   1   4       23.31       26.68      2.49 o
  -5   1   4       13.13       16.45      2.15 o
  -4   1   4      205.74      202.77      3.36 o
  -3   1   4      249.17      253.95      2.59 o
  -2   1   4      726.02      745.44     10.08 o
  -1   1   4     1153.26     1063.08      9.52 o
   0   1   4      135.36      151.34      1.57 o
   1   1   4     4615.52     4594.43     28.33 o
   2   1   4       25.61       34.73      0.74 o
   3   1   4      506.62      463.76      3.28 o
   4   1   4        2.49        3.90      0.71 o
   5   1   4      339.29      337.74      4.15 o
   6   1   4       17.23       18.68      1.56 o
   7   1   4       10.90       11.16      1.90 o
   8   1   4       35.85       30.84      2.17 o
  -8   2   4        9.91       11.73      3.26 o
  -7   2   4        3.20        2.19      2.23 o
  -6   2   4        0.35        1.42      2.14 o
  -5   2   4      241.65      234.04      7.96 o
  -4   2   4       34.79       37.40      1.78 o
  -3   2   4      193.19      166.49      2.03 o
  -2   2   4      816.77      797.32     10.23 o
  -1   2   4      611.94      604.01      5.40 o
   0   2   4      562.93      526.67      4.31 o
   1   2   4     1548.36     1584.48     10.06 o
   2   2   4      272.79      264.62      2.28 o
   3   2   4        8.06        6.15      0.59 o
   4   2   4       15.67       19.01      1.00 o
   5   2   4       27.87       28.95      1.45 o
   6   2   4        7.03        5.86      1.60 o
   7   2   4       39.37       41.75      3.08 o
   8   2   4       28.84       31.59      3.14 o
  -8   3   4       18.02       13.74      3.39 o
  -7   3   4        2.34        1.88      2.19 o
  -6   3   4      300.87      313.43      6.14 o
  -5   3   4       11.39       10.85      1.27 o
  -4   3   4       94.78      103.70      2.21 o
  -3   3   4      135.15      117.22      2.01 o
  -2   3   4      500.79      465.64      4.04 o
  -1   3   4      243.33      256.07      2.59 o
   0   3   4       54.08       79.96      1.05 o
   1   3   4       63.38       77.70      0.91 o
   2   3   4        4.76       13.17      0.60 o
   3   3   4      201.75      206.26      2.07 o
   4   3   4      447.89      453.82      4.11 o
   5   3   4      120.15      114.50      2.29 o
   6   3   4       12.58       15.94      1.62 o
   7   3   4       14.47       17.25      2.81 o
   8   3   4       19.59       26.66      4.31 o
  -8   4   4      177.14      154.39      5.87 o
  -7   4   4        3.26        5.10      2.84 o
  -6   4   4      142.96      150.23      3.81 o
  -5   4   4       80.81       72.53      2.33 o
  -4   4   4      114.93      111.37      3.04 o
  -3   4   4      156.93      150.57      2.36 o
  -2   4   4        5.42        2.74      0.63 o
  -1   4   4       97.94       97.69      1.26 o
   0   4   4      722.70      766.97      5.60 o
   1   4   4        0.07        0.61      0.50 o
   2   4   4      333.83      295.97      3.12 o
   3   4   4       89.17       96.95      1.46 o
   4   4   4       75.97       68.49      2.00 o
   5   4   4       28.46       33.03      1.22 o
   6   4   4       17.73       22.34      1.46 o
   7   4   4       73.20       78.99      3.80 o
   8   4   4       76.77       77.13      3.90 o
  -8   5   4       30.05       30.20      3.67 o
  -7   5   4        0.97        2.78      2.34 o
  -6   5   4       24.02       31.62      2.70 o
  -5   5   4        0.75        0.91      1.74 o
  -4   5   4       11.17       16.27      2.23 o
  -3   5   4       22.20       21.30      1.04 o
  -2   5   4       45.97       37.46      0.97 o
  -1   5   4       82.44       75.34      1.17 o
   0   5   4       26.63       24.48      0.65 o
   1   5   4      554.63      596.73      6.02 o
   2   5   4      172.13      180.80      2.34 o
   3   5   4        0.14        0.12      0.71 o
   4   5   4      416.22      401.99      5.06 o
   5   5   4       35.52       37.76      1.82 o
   6   5   4       20.77       21.97      1.88 o
   7   5   4        1.28       -1.60      2.48 o
   8   5   4        7.41        7.92      2.90 o
  -7   6   4       30.44       30.88      2.62 o
  -6   6   4      131.02      120.93      3.83 o
  -5   6   4       24.26       27.98      2.61 o
  -4   6   4       72.93       67.44      2.25 o
  -3   6   4       44.80       44.60      1.75 o
  -2   6   4      100.88      115.16      2.52 o
  -1   6   4      364.49      352.86      3.85 o
   0   6   4      168.95      149.99      1.86 o
   1   6   4       25.02       22.08      1.02 o
   2   6   4       60.87       57.91      1.30 o
   3   6   4       28.92       32.14      1.92 o
   4   6   4       55.98       62.00      2.10 o
   5   6   4        9.15        9.10      1.68 o
   6   6   4       15.47       15.31      2.24 o
   7   6   4       32.46       30.44      3.09 o
  -6   7   4      143.26      151.15      5.84 o
  -5   7   4       44.27       39.45      3.31 o
  -4   7   4      260.21      275.98      6.96 o
  -3   7   4        8.85       13.78      1.39 o
  -2   7   4      199.86      193.13      3.44 o
  -1   7   4        0.25        0.17      0.68 o
   0   7   4        0.04        0.11      0.71 o
   1   7   4       56.24       61.80      1.30 o
   2   7   4       30.36       36.82      2.43 o
   3   7   4        8.65        8.77      1.57 o
   4   7   4      143.24      127.27      3.21 o
   5   7   4       11.15       15.22      2.53 o
   6   7   4        3.13        1.09      2.10 o
  -6   8   4       85.70       87.40      5.30 o
  -5   8   4        8.09       10.55      3.00 o
  -4   8   4       97.08       94.48      3.42 o
  -3   8   4      134.59      127.62      3.79 o
  -2   8   4        6.69        8.08      1.61 o
  -1   8   4      135.73      140.70      2.59 o
   0   8   4      371.32      353.93      4.95 o
   1   8   4       14.49       14.70      1.63 o
   2   8   4      684.59      645.59     10.35 o
   3   8   4       39.54       37.79      2.28 o
   4   8   4        9.45        8.93      1.85 o
   5   8   4        6.30        7.42      2.11 o
   6   8   4        0.41        1.54      2.63 o
  -5   9   4       22.15       36.30      3.57 o
  -4   9   4       24.11       35.35      3.35 o
  -3   9   4        2.83        1.78      2.63 o
  -2   9   4       22.16       24.23      4.88 o
  -1   9   4      105.55       98.41      3.63 o
   0   9   4       48.82       45.82      2.27 o
   1   9   4       51.59       40.57      2.58 o
   2   9   4       44.24       43.44      2.79 o
   3   9   4      191.01      193.30      4.31 o
   4   9   4      105.93      107.19      3.36 o
   5   9   4       34.54       31.29      3.70 o
  -3  10   4       75.69       84.46      4.25 o
  -2  10   4       24.15       26.82      3.08 o
  -1  10   4       91.51       98.95      5.43 o
   0  10   4        0.04        1.11      3.40 o
   1  10   4       53.88       50.15      2.68 o
   2  10   4        0.21       -0.80      2.31 o
   3  10   4        1.99        1.76      1.95 o
  -1  11   4        2.54        2.04      3.46 o
   0  11   4       21.98       28.27      3.84 o
   1  11   4       11.73        9.21      3.44 o
  -7   0   5       10.69       21.09      6.52 o
  -5   0   5       45.49       47.80      3.63 o
  -3   0   5      158.69      149.82      2.81 o
  -1   0   5     5543.06     5605.45     78.08 o
   1   0   5     1463.23     1274.59     15.97 o
   3   0   5        0.55        1.38      0.68 o
   5   0   5        3.66        2.88      1.31 o
   7   0   5       92.30      100.27      6.03 o
  -8   1   5       11.71        7.92      2.61 o
  -7   1   5       39.57       48.01      2.98 o
  -6   1   5       16.44       25.93      2.33 o
  -5   1   5       70.47       67.40      2.81 o
  -4   1   5        1.14        2.59      1.22 o
  -3   1   5       74.16       76.32      1.44 o
  -2   1   5      201.59      206.90      3.48 o
  -1   1   5       31.54       42.31      1.11 o
   0   1   5      932.06      857.39      6.96 o
   1   1   5       23.83       28.91      0.72 o
   2   1   5        0.27        0.34      0.50 o
   3   1   5       54.48       52.71      0.83 o
   4   1   5        9.71       16.90      1.03 o
   5   1   5      317.82      313.74      4.79 o
   6   1   5       72.40       71.17      2.45 o
   7   1   5       16.83       20.18      2.03 o
   8   1   5        1.30        1.10      1.82 o
  -8   2   5       26.93       32.36      3.50 o
  -7   2   5        0.27        0.71      2.25 o
  -6   2   5       97.38      109.30      3.42 o
  -5   2   5       25.49       24.68      1.61 o
  -4   2   5      226.55      224.87      5.90 o
  -3   2   5      164.08      152.61      3.79 o
  -2   2   5       66.07       42.40      1.04 o
  -1   2   5     1306.62     1290.83     10.88 o
   0   2   5      510.00      480.61      4.01 o
   1   2   5      556.33      525.49      3.78 o
   2   2   5       67.41       48.95      0.91 o
   3   2   5       17.71       17.04      0.67 o
   4   2   5       46.73       49.34      1.17 o
   5   2   5        0.66        0.76      1.04 o
   6   2   5        1.66        1.53      1.49 o
   7   2   5        9.47        8.66      1.87 o
   8   2   5      245.16      223.33      5.84 o
  -8   3   5        1.05        2.18      3.02 o
  -7   3   5       42.22       47.72      2.71 o
  -6   3   5       68.20       71.85      3.92 o
  -5   3   5      153.14      143.44      2.84 o
  -4   3   5        0.00        0.33      0.98 o
  -3   3   5       64.12       75.38      1.85 o
  -2   3   5       97.17       92.50      1.27 o
  -1   3   5       34.55       48.25      1.02 o
   0   3   5      588.15      615.95      4.81 o
   1   3   5        0.37        1.27      0.47 o
   2   3   5      210.27      205.70      1.80 o
   3   3   5      319.40      325.72      2.78 o
   4   3   5       15.08       15.87      0.73 o
   5   3   5      372.00      352.48      5.10 o
   6   3   5       24.65       28.58      2.05 o
   7   3   5      146.25      152.89      6.31 o
   8   3   5        1.15        1.18      2.63 o
  -8   4   5        0.01        0.73      3.15 o
  -7   4   5       64.90       71.40      6.09 o
  -6   4   5        0.85        1.37      1.68 o
  -5   4   5       42.78       46.19      2.12 o
  -4   4   5      284.64      273.40      3.32 o
  -3   4   5       64.18       64.94      2.27 o
  -2   4   5       50.75       51.58      1.36 o
  -1   4   5       65.00       74.27      1.08 o
   0   4   5        3.20        2.02      0.46 o
   1   4   5      413.29      425.22      4.09 o
   2   4   5      521.31      521.48      4.03 o
   3   4   5       27.31       23.58      0.66 o
   4   4   5       21.26       17.29      0.75 o
   5   4   5       13.49       13.88      1.14 o
   6   4   5       58.73       65.67      2.28 o
   7   4   5       64.09       73.06      3.55 o
   8   4   5        4.56        2.30      2.70 o
  -7   5   5       55.21       62.93      5.78 o
  -6   5   5        4.88        2.51      2.12 o
  -5   5   5       57.27       56.35      3.00 o
  -4   5   5       63.99       56.83      2.59 o
  -3   5   5        2.55        2.30      0.67 o
  -2   5   5      330.73      330.58      3.63 o
  -1   5   5       86.64       85.59      1.44 o
   0   5   5       21.35       23.79      0.61 o
   1   5   5        2.41        2.17      0.63 o
   2   5   5      208.96      202.86      2.24 o
   3   5   5        7.34        7.27      0.85 o
   4   5   5      123.34      122.24      2.38 o
   5   5   5      215.33      216.90      3.79 o
   6   5   5       30.45       31.86      2.24 o
   7   5   5        5.41        4.73      2.69 o
  -7   6   5        0.34        2.60      2.33 o
  -6   6   5       37.27       38.89      2.69 o
  -5   6   5       58.59       59.22      2.18 o
  -4   6   5       83.19       83.33      2.50 o
  -3   6   5        4.59        3.47      0.56 o
  -2   6   5        0.81        1.07      0.64 o
  -1   6   5      374.86      372.78      4.03 o
   0   6   5        3.29        4.04      0.43 o
   1   6   5        2.63        2.83      0.68 o
   2   6   5      339.52      319.15      3.47 o
   3   6   5       49.00       50.17      2.03 o
   4   6   5       37.13       40.06      1.81 o
   5   6   5       48.01       49.90      3.23 o
   6   6   5      155.67      153.01      5.23 o
   7   6   5       53.02       55.73      3.26 o
  -6   7   5       81.63       76.69      3.60 o
  -5   7   5        5.01        4.56      1.97 o
  -4   7   5       55.46       62.83      2.45 o
  -3   7   5      356.88      374.66      5.70 o
  -2   7   5      265.13      264.16      3.46 o
  -1   7   5      219.17      200.11      3.79 o
   0   7   5      446.30      423.05      7.49 o
   1   7   5       28.43       28.21      0.98 o
   2   7   5       35.29       32.46      2.04 o
   3   7   5       21.54       26.19      1.81 o
   4   7   5        0.61       -0.46      1.67 o
   5   7   5        0.08        0.25      1.63 o
   6   7   5       38.58       42.97      2.84 o
  -6   8   5        6.81        7.06      2.83 o
  -5   8   5       18.15       27.13      3.34 o
  -4   8   5        3.93        3.50      2.62 o
  -3   8   5       16.39       20.38      4.10 o
  -2   8   5       45.42       46.30      3.08 o
  -1   8   5        4.02        4.00      1.06 o
   0   8   5       35.18       34.03      1.76 o
   1   8   5      788.36      770.75     10.99 o
   2   8   5        0.53        0.80      2.01 o
   3   8   5       60.25       62.03      2.63 o
   4   8   5       15.86       18.77      2.01 o
   5   8   5       76.33       60.75      3.59 o
   6   8   5      113.83      114.92      4.48 o
  -5   9   5        1.69        0.71      2.87 o
  -4   9   5        2.51        3.35      2.95 o
  -3   9   5       68.64       81.43      4.03 o
  -2   9   5      192.69      186.66      5.38 o
  -1   9   5       14.15       14.27      2.56 o
   0   9   5       74.16       71.69      3.39 o
   1   9   5       60.25       57.65      2.93 o
   2   9   5      118.04      128.51      3.98 o
   3   9   5      409.82      386.57      9.20 o
   4   9   5      139.72      149.62      5.44 o
   5   9   5      237.14      225.87      6.10 o
  -3  10   5        3.54        4.47      2.79 o
  -2  10   5        2.24        0.65      2.61 o
  -1  10   5       42.97       34.56      5.02 o
   0  10   5       62.93       58.49      4.13 o
   1  10   5       48.29       52.64      2.98 o
   2  10   5      201.06      204.21      6.19 o
   3  10   5       19.67       21.84      2.34 o
   0  11   5        0.96        0.00      3.26 o
  -8   0   6        2.59        8.33      4.05 o
  -6   0   6       15.42       24.83      3.94 o
  -4   0   6      181.01      188.29      5.64 o
  -2   0   6     1777.57     1655.58     20.97 o
   0   0   6      483.17      485.22      6.90 o
   2   0   6     2067.65     1994.97     23.81 o
   4   0   6     1203.32     1221.61     14.49 o
   6   0   6       32.34       36.26      2.96 o
   8   0   6        2.39        4.42      2.93 o
  -8   1   6       36.70       42.11      4.27 o
  -7   1   6       10.00       18.28      2.64 o
  -6   1   6        3.68        2.52      2.16 o
  -5   1   6       41.74       48.10      2.47 o
  -4   1   6      116.42      106.65      3.64 o
  -3   1   6     1337.05     1332.44     12.07 o
  -2   1   6      713.91      707.29      6.46 o
  -1   1   6     1467.18     1449.20     13.77 o
   0   1   6      930.70      835.78      6.85 o
   1   1   6     2167.55     2117.29     18.30 o
   2   1   6      168.51      159.51      1.68 o
   3   1   6        1.90        0.74      0.31 o
   4   1   6      170.44      192.03      2.30 o
   5   1   6      108.16      108.15      2.02 o
   6   1   6      201.78      205.99      4.02 o
   7   1   6        3.76        6.22      1.95 o
   8   1   6       12.75        9.06      2.22 o
  -8   2   6        0.92        0.91      2.96 o
  -7   2   6       64.24       68.66      3.22 o
  -6   2   6        0.23        0.78      1.96 o
  -5   2   6       12.01       11.39      1.97 o
  -4   2   6       14.43       15.44      1.26 o
  -3   2   6       43.40       36.19      1.49 o
  -2   2   6      196.51      190.92      2.67 o
  -1   2   6     1409.91     1406.77     11.88 o
   0   2   6       15.77       20.25      0.66 o
   1   2   6      272.86      246.27      2.23 o
   2   2   6      179.95      209.46      1.81 o
   3   2   6     1093.14     1048.82      9.37 o
   4   2   6       79.62       74.25      1.26 o
   5   2   6        3.23        3.73      0.86 o
   6   2   6       48.84       51.81      2.27 o
   7   2   6       72.65       76.60      2.79 o
   8   2   6        1.04        1.83      2.88 o
  -8   3   6       87.65       93.67      4.62 o
  -7   3   6        4.56        3.58      2.18 o
  -6   3   6       30.79       34.98      2.67 o
  -5   3   6      112.13      108.16      3.58 o
  -4   3   6      139.56      129.22      2.46 o
  -3   3   6       28.05       31.70      1.37 o
  -2   3   6       27.69       36.55      0.90 o
  -1   3   6      224.69      258.79      2.77 o
   0   3   6        1.23       10.18      0.72 o
   1   3   6       37.44       30.70      0.64 o
   2   3   6      341.76      341.89      2.57 o
   3   3   6      423.22      416.79      3.40 o
   4   3   6        9.13       12.35      0.74 o
   5   3   6        1.38        2.85      0.75 o
   6   3   6      161.63      155.74      3.70 o
   7   3   6        0.39        2.80      2.55 o
   8   3   6      178.84      171.67      5.34 o
  -8   4   6        9.37        8.26      3.22 o
  -7   4   6       74.22       73.30      3.98 o
  -6   4   6       14.36       16.10      1.89 o
  -5   4   6      308.34      314.43      5.79 o
  -4   4   6       13.68       11.12      1.12 o
  -3   4   6       70.14       69.35      1.38 o
  -2   4   6        0.78       -0.53      0.79 o
  -1   4   6      158.32      140.31      2.36 o
   0   4   6      403.39      400.24      5.22 o
   1   4   6        1.34        5.48      0.49 o
   2   4   6       81.89       87.59      1.08 o
   3   4   6     1389.90     1387.91     10.96 o
   4   4   6       30.09       27.33      1.26 o
   5   4   6      147.80      151.44      2.40 o
   6   4   6       26.12       25.27      1.78 o
   7   4   6       92.34       80.42      4.74 o
   8   4   6        4.83        7.91      2.88 o
  -7   5   6      176.27      157.71      4.65 o
  -6   5   6      201.55      205.77      5.74 o
  -5   5   6        1.44        0.77      2.34 o
  -4   5   6        3.37        2.36      0.71 o
  -3   5   6      286.43      265.63      3.41 o
  -2   5   6       55.49       49.98      1.57 o
  -1   5   6        0.30        0.92      0.83 o
   0   5   6      127.57      136.32      1.38 o
   1   5   6      298.75      299.91      3.01 o
   2   5   6        3.71        3.62      0.60 o
   3   5   6      210.00      201.07      2.55 o
   4   5   6      113.65      102.43      2.21 o
   5   5   6      410.24      408.98      6.02 o
   6   5   6       29.82       32.68      2.50 o
   7   5   6       77.88       72.89      3.83 o
  -7   6   6        7.16        5.95      2.96 o
  -6   6   6        8.60       11.75      2.87 o
  -5   6   6       43.91       45.08      2.23 o
  -4   6   6       64.15       70.26      2.29 o
  -3   6   6      864.91      826.04      9.97 o
  -2   6   6      129.99      133.08      3.11 o
  -1   6   6      612.26      575.40      6.08 o
   0   6   6       93.74       89.39      1.16 o
   1   6   6      116.12      113.41      1.65 o
   2   6   6      132.01      128.49      1.76 o
   3   6   6        4.88        3.04      1.25 o
   4   6   6       52.67       56.24      2.63 o
   5   6   6       75.88       80.02      2.56 o
   6   6   6        0.01        0.16      1.93 o
   7   6   6       35.76       34.34      2.79 o
  -6   7   6       11.85       12.50      2.62 o
  -5   7   6        2.26        3.75      1.87 o
  -4   7   6       94.99       96.80      3.87 o
  -3   7   6        4.85        6.99      1.44 o
  -2   7   6      160.60      158.51      2.47 o
  -1   7   6      876.45      830.11     13.99 o
   0   7   6      185.54      173.72      2.42 o
   1   7   6      181.60      167.76      2.48 o
   2   7   6       23.96       29.58      2.20 o
   3   7   6      363.25      377.02      6.87 o
   4   7   6      253.43      260.19      5.62 o
   5   7   6        0.00        1.04      1.44 o
   6   7   6        1.05        0.97      2.12 o
  -6   8   6        2.86        3.40      3.66 o
  -5   8   6      100.60      111.85      4.85 o
  -4   8   6      162.87      160.61      5.38 o
  -3   8   6        2.86        0.61      2.78 o
  -2   8   6       79.03       91.35      3.81 o
  -1   8   6        0.18        0.72      1.34 o
   0   8   6      290.93      292.36      4.48 o
   1   8   6     1292.27     1260.67     34.19 o
   2   8   6      268.90      271.47      8.15 o
   3   8   6      555.33      577.02     10.02 o
   4   8   6       60.92       62.71      2.74 o
   5   8   6        0.38        0.58      2.62 o
   6   8   6       24.91       19.80      3.16 o
  -5   9   6       13.01       14.20      3.39 o
  -4   9   6        8.61       11.42      3.14 o
  -3   9   6        0.17       -1.41      2.79 o
  -2   9   6        1.17        0.91      2.51 o
  -1   9   6       21.78       27.23      3.18 o
   0   9   6      154.79      173.08      3.81 o
   1   9   6       22.13       23.66      2.46 o
   2   9   6       62.59       58.67      3.02 o
   3   9   6      194.97      219.83      6.09 o
   4   9   6       35.06       28.59      3.19 o
   5   9   6      955.41      896.92     16.53 o
  -3  10   6       80.59       97.60      4.53 o
  -2  10   6       29.13       33.34      4.11 o
  -1  10   6      100.68      104.53      5.28 o
   0  10   6        6.34       10.79      3.16 o
   1  10   6        9.00        2.78      2.23 o
   2  10   6       10.47       10.96      2.51 o
   3  10   6        4.03        4.87      2.04 o
  -7   0   7       38.21       42.71      4.21 o
  -5   0   7      933.35      952.48     19.48 o
  -3   0   7      833.36      793.86     18.31 o
  -1   0   7     4189.00     4113.40     61.73 o
   1   0   7     1605.41     1725.50     21.58 o
   3   0   7     2352.88     2341.43     24.37 o
   5   0   7        4.98        1.62      0.96 o
   7   0   7        5.82        5.23      2.59 o
  -8   1   7        1.54       -0.03      2.33 o
  -7   1   7       14.91       11.81      2.58 o
  -6   1   7       95.84      106.97      3.37 o
  -5   1   7        2.15        3.05      1.97 o
  -4   1   7       31.40       25.29      2.05 o
  -3   1   7      845.38      836.64      9.45 o
  -2   1   7        9.82       10.94      1.03 o
  -1   1   7      650.40      639.60      7.20 o
   0   1   7     3498.24     3551.39     31.89 o
   1   1   7        8.16       10.31      0.63 o
   2   1   7      493.81      521.96      4.48 o
   3   1   7      523.67      492.71      4.20 o
   4   1   7      580.38      599.31      5.62 o
   5   1   7      306.16      293.05      6.86 o
   6   1   7      514.96      539.27      7.49 o
   7   1   7       80.26       77.44      2.81 o
   8   1   7      230.97      228.27      5.53 o
  -8   2   7        8.90        8.80      3.14 o
  -7   2   7        3.05        3.12      2.31 o
  -6   2   7       68.39       72.76      3.09 o
  -5   2   7        1.28        1.64      1.87 o
  -4   2   7      545.59      529.46      7.35 o
  -3   2   7     1156.22     1233.90     14.11 o
  -2   2   7      189.79      171.15      2.14 o
  -1   2   7     2564.20     2669.44     23.30 o
   0   2   7     1468.07     1558.61     12.33 o
   1   2   7     1454.51     1422.54     10.32 o
   2   2   7       18.14       18.71      0.69 o
   3   2   7       45.21       38.20      0.87 o
   4   2   7      178.91      175.42      2.98 o
   5   2   7       26.17       25.52      0.93 o
   6   2   7        0.52        0.53      1.69 o
   7   2   7       93.93       93.28      3.99 o
   8   2   7      510.01      507.26      9.77 o
  -8   3   7       14.86       24.07      9.39 o
  -7   3   7       55.01       56.81      4.19 o
  -6   3   7      172.03      172.98      4.27 o
  -5   3   7      404.73      389.73      8.87 o
  -4   3   7        0.64        1.39      1.32 o
  -3   3   7      298.98      292.04      7.60 o
  -2   3   7      231.80      228.95      2.73 o
  -1   3   7      592.72      713.17      6.33 o
   0   3   7       76.93       71.46      1.16 o
   1   3   7     3698.02     3977.67     28.09 o
   2   3   7      548.58      559.53      4.29 o
   3   3   7      338.09      327.99      2.75 o
   4   3   7        0.30        0.47      0.61 o
   5   3   7        0.10        0.62      0.58 o
   6   3   7      543.95      549.37      7.57 o
   7   3   7       54.48       57.47      3.39 o
   8   3   7      585.75      588.36     11.33 o
  -8   4   7        7.59        8.68      3.27 o
  -7   4   7        3.99        4.16      3.02 o
  -6   4   7       13.08       16.64      2.04 o
  -5   4   7      270.69      261.97      5.13 o
  -4   4   7       42.61       43.47      1.65 o
  -3   4   7      522.93      520.23      5.51 o
  -2   4   7       57.00       52.55      1.43 o
  -1   4   7      430.87      431.24      4.08 o
   0   4   7      143.14      152.13      1.78 o
   1   4   7      905.93      817.18      7.45 o
   2   4   7      699.13      652.38      4.94 o
   3   4   7      806.90      849.09      6.97 o
   4   4   7     1439.48     1364.43     20.79 o
   5   4   7      227.18      219.31      3.08 o
   6   4   7      761.54      798.65     11.58 o
   7   4   7      179.31      184.89      5.27 o
   8   4   7       36.04       43.25      3.98 o
  -7   5   7        8.68        5.14      2.89 o
  -6   5   7        0.04       -0.91      2.42 o
  -5   5   7      871.65      855.47     26.19 o
  -4   5   7        1.31        1.92      0.94 o
  -3   5   7      848.05      796.52     16.31 o
  -2   5   7      147.82      139.47      2.19 o
  -1   5   7        0.03       -0.03      0.85 o
   0   5   7      264.27      260.35      2.62 o
   1   5   7       93.11       88.90      1.31 o
   2   5   7      732.64      676.00      6.07 o
   3   5   7      740.42      702.42      5.98 o
   4   5   7       21.83       21.31      1.35 o
   5   5   7       51.22       48.69      2.03 o
   6   5   7       13.78        9.70      2.39 o
   7   5   7      258.33      243.57      6.34 o
  -7   6   7        0.14       -0.52      2.61 o
  -6   6   7       66.57       61.46      2.94 o
  -5   6   7      110.91      124.95      4.35 o
  -4   6   7        6.54        5.68      1.62 o
  -3   6   7     2024.89     2049.57     20.18 o
  -2   6   7       20.81       18.65      1.02 o
  -1   6   7      590.66      560.84      8.39 o
   0   6   7      315.00      283.13      3.23 o
   1   6   7     1050.75     1027.17      9.42 o
   2   6   7       21.19       19.72      0.88 o
   3   6   7      114.33      110.72      3.13 o
   4   6   7       13.73       17.64      1.58 o
   5   6   7        6.61        6.34      1.61 o
   6   6   7       82.47       89.44      3.75 o
   7   6   7        3.66        2.91      2.31 o
  -6   7   7        6.78        7.84      3.70 o
  -5   7   7        1.78        1.47      2.77 o
  -4   7   7       10.03       11.01      1.69 o
  -3   7   7       30.70       33.92      1.65 o
  -2   7   7      328.22      315.61      5.78 o
  -1   7   7     3888.07     3898.83     35.62 o
   0   7   7        6.21        5.12      1.32 o
   1   7   7     1420.76     1417.27     17.92 o
   2   7   7      299.03      280.83      7.65 o
   3   7   7      131.97      134.41      3.40 o
   4   7   7        0.05        0.51      1.76 o
   5   7   7       22.37       24.29      2.30 o
   6   7   7        5.92        5.81      2.35 o
  -5   8   7        0.89        0.49      2.98 o
  -4   8   7       30.11       33.85      4.31 o
  -3   8   7      167.62      178.07      5.60 o
  -2   8   7        1.88        2.17      2.51 o
  -1   8   7        1.11        1.51      1.43 o
   0   8   7        4.81        4.73      1.57 o
   1   8   7        3.89        5.08      1.48 o
   2   8   7       21.17       25.21      2.06 o
   3   8   7     1889.63     1922.17     27.53 o
   4   8   7       76.42       82.82      4.86 o
   5   8   7      247.45      256.57      9.83 o
  -4   9   7      114.94      125.91      5.02 o
  -3   9   7       41.39       49.11      3.49 o
  -2   9   7       79.69       81.43      4.08 o
  -1   9   7       49.69       54.17      3.34 o
   0   9   7        0.04        0.14      1.58 o
   1   9   7       17.81       14.10      2.48 o
   2   9   7        2.81        2.39      2.10 o
   3   9   7       27.15       33.81      3.41 o
   4   9   7        3.27        1.40      2.03 o
  -3  10   7      170.15      217.41      8.10 o
  -2  10   7      179.27      193.60      5.80 o
  -1  10   7        0.10       -2.27      3.25 o
   0  10   7       48.63       47.99      5.30 o
   1  10   7       86.04       98.64      5.45 o
   2  10   7        2.36        2.60      2.42 o
   3  10   7      100.57      106.45      4.83 o
  -8   0   8       10.75       18.06      5.30 o
  -6   0   8      209.09      229.51      9.23 o
  -4   0   8       89.73       83.62      6.11 o
  -2   0   8     2761.76     2763.33     40.13 o
   0   0   8     1685.54     1728.02     21.58 o
   2   0   8     2434.85     2494.29     38.26 o
   4   0   8     2449.32     2571.65     40.52 o
   6   0   8     1248.05     1278.11     21.49 o
   8   0   8        1.63        0.02      2.68 o
  -8   1   8        0.09        0.37      2.31 o
  -7   1   8       58.63       58.72      3.11 o
  -6   1   8        0.64        2.31      2.25 o
  -5   1   8      715.90      725.73     10.96 o
  -4   1   8       56.18       62.95      2.55 o
  -3   1   8     2190.94     2174.89     32.86 o
  -2   1   8       71.24       67.39      1.52 o
  -1   1   8      368.55      413.23      4.57 o
   0   1   8      444.54      475.86      4.27 o
   1   1   8      693.24      627.01      6.32 o
   2   1   8     1656.12     1712.88     13.82 o
   3   1   8       21.10       17.29      0.80 o
   4   1   8      292.03      298.61      3.48 o
   5   1   8      167.53      161.29      2.88 o
   6   1   8      186.81      197.02      3.97 o
   7   1   8       38.65       38.89      2.45 o
   8   1   8      142.40      133.11      4.41 o
  -8   2   8        6.93        8.96      3.07 o
  -7   2   8      125.35      139.17      4.13 o
  -6   2   8        5.49        5.02      2.10 o
  -5   2   8      200.71      199.44      4.51 o
  -4   2   8      148.22      156.08      3.70 o
  -3   2   8       17.60       23.01      1.45 o
  -2   2   8     3386.45     3489.65     30.85 o
  -1   2   8     2572.15     2850.80     25.01 o
   0   2   8     2592.81     2812.45     29.77 o
   1   2   8     3016.41     3192.31     20.95 o
   2   2   8      453.48      489.38      4.79 o
   3   2   8      248.11      246.12      2.33 o
   4   2   8       42.23       43.13      1.12 o
   5   2   8        7.63       12.54      1.15 o
   6   2   8        0.91        2.38      1.69 o
   7   2   8      398.39      413.09      6.45 o
   8   2   8        3.48        4.07      2.75 o
  -8   3   8        0.33       -0.33      2.72 o
  -7   3   8      273.83      271.94      7.00 o
  -6   3   8      139.05      131.75      3.79 o
  -5   3   8        6.43        6.58      2.00 o
  -4   3   8      731.24      719.08     18.02 o
  -3   3   8      145.89      154.08      2.77 o
  -2   3   8       65.18       81.21      1.61 o
  -1   3   8     2597.86     2490.85     19.70 o
   0   3   8      479.82      482.96      4.17 o
   1   3   8     4153.26     4464.02     31.65 o
   2   3   8      173.89      199.80      1.90 o
   3   3   8     1073.93     1120.59      8.00 o
   4   3   8       19.62       22.50      1.04 o
   5   3   8      568.59      546.75      9.88 o
   6   3   8      424.24      438.33      6.41 o
   7   3   8       47.50       51.86      3.34 o
   8   3   8      738.21      727.24     13.51 o
  -8   4   8       55.74       52.77      5.01 o
  -7   4   8     1431.53     1448.01     27.25 o
  -6   4   8        2.14        3.68      2.16 o
  -5   4   8       14.71       13.31      1.98 o
  -4   4   8       63.10       58.39      2.06 o
  -3   4   8      197.37      201.37      3.25 o
  -2   4   8      617.14      625.71      9.99 o
  -1   4   8        0.29        0.61      0.84 o
   0   4   8      653.33      624.73      5.26 o
   1   4   8      106.97      102.81      1.52 o
   2   4   8        6.92        4.59      0.50 o
   3   4   8       41.85       53.50      1.02 o
   4   4   8      152.43      143.19      1.92 o
   5   4   8     1836.35     1829.75     18.25 o
   6   4   8      867.45      910.81     13.07 o
   7   4   8        9.03        6.83      2.83 o
   8   4   8       77.26       71.77      4.07 o
  -7   5   8      117.68      113.44      4.79 o
  -6   5   8        4.62        4.41      2.50 o
  -5   5   8     3100.60     3083.58     46.93 o
  -4   5   8      163.89      159.38      4.16 o
  -3   5   8      496.04      473.40      5.59 o
  -2   5   8       97.02       96.68      1.69 o
  -1   5   8       84.37       82.26      2.07 o
   0   5   8       75.80       66.19      1.35 o
   1   5   8       69.71       67.96      1.41 o
   2   5   8     1392.81     1297.75     10.42 o
   3   5   8      132.44      129.13      1.89 o
   4   5   8     1394.87     1366.61     18.70 o
   5   5   8      330.54      335.38      7.37 o
   6   5   8      252.25      247.91      5.16 o
   7   5   8      331.04      322.33      7.37 o
  -7   6   8        3.32        4.09      2.97 o
  -6   6   8       21.01       28.16      3.90 o
  -5   6   8       13.78       14.92      2.50 o
  -4   6   8      104.80      108.07      2.99 o
  -3   6   8     1728.65     1764.26     19.04 o
  -2   6   8      752.24      733.71     10.67 o
  -1   6   8     2218.03     2136.74     24.26 o
   0   6   8     2004.31     1963.74     20.04 o
   1   6   8      540.55      511.59      5.65 o
   2   6   8      257.45      247.05      2.80 o
   3   6   8      434.46      392.88     11.71 o
   4   6   8       73.24       80.98      2.16 o
   5   6   8       40.83       45.26      2.59 o
   6   6   8        3.98        4.40      2.09 o
   7   6   8        0.12        0.70      2.13 o
  -6   7   8       16.63       13.90      4.07 o
  -5   7   8       10.52        8.77      2.77 o
  -4   7   8      261.03      275.09      5.51 o
  -3   7   8       38.90       43.69      2.63 o
  -2   7   8      150.28      154.06      2.95 o
  -1   7   8      176.99      174.79      4.06 o
   0   7   8       96.46       93.61      2.31 o
   1   7   8     2319.03     2264.63     25.00 o
   2   7   8       13.43       16.04      1.41 o
   3   7   8      486.52      483.05     10.72 o
   4   7   8        9.01        7.45      1.91 o
   5   7   8      108.76      114.12      3.48 o
   6   7   8        4.85        3.94      2.72 o
  -5   8   8       22.62       28.74      5.11 o
  -4   8   8      127.94      125.32      4.99 o
  -3   8   8      334.77      348.81      9.81 o
  -2   8   8      260.43      275.41      5.44 o
  -1   8   8        1.14        1.29      1.34 o
   0   8   8      216.61      215.06      4.05 o
   1   8   8       11.75       12.42      1.60 o
   2   8   8        8.27        7.84      1.96 o
   3   8   8      581.50      569.28     10.07 o
   4   8   8      154.28      135.75      3.62 o
   5   8   8      502.13      500.53     10.09 o
  -4   9   8        8.48       12.94      3.54 o
  -3   9   8       13.67       15.60      3.10 o
  -2   9   8       20.38       27.00      3.03 o
  -1   9   8       43.87       49.40      3.06 o
   0   9   8       11.81       11.60      2.30 o
   1   9   8      181.48      177.04      4.59 o
   2   9   8        8.96        6.23      2.30 o
   3   9   8       30.53       29.40      2.75 o
   4   9   8      137.66      176.13      8.11 o
  -3  10   8      183.48      217.97      6.53 o
  -2  10   8        3.90        3.39      2.72 o
  -1  10   8      125.28      138.88      5.95 o
   0  10   8       21.17       34.58      4.48 o
   1  10   8       81.60       89.12      3.47 o
   2  10   8        7.95       12.69      2.52 o
   3  10   8       48.53       60.57      2.97 o
  -7   0   9     1028.15      990.43     21.69 o
  -5   0   9     2067.74     2136.43     40.33 o
  -3   0   9      449.95      458.72      9.96 o
  -1   0   9      367.89      428.44      7.25 o
   1   0   9      598.88      772.19     10.48 o
   3   0   9     2728.06     2730.48     34.55 o
   5   0   9      767.11      827.06     12.39 o
   7   0   9      231.26      227.94      6.52 o
  -8   1   9       61.06       60.72      3.49 o
  -7   1   9       42.74       42.92      3.72 o
  -6   1   9       94.06       99.74      3.57 o
  -5   1   9      133.90      140.68      3.74 o
  -4   1   9     1136.40     1131.99     15.60 o
  -3   1   9     3405.42     3566.37     48.82 o
  -2   1   9       28.55       21.58      1.21 o
  -1   1   9     1374.46     1536.14     16.13 o
   0   1   9      424.04      490.70      4.44 o
   1   1   9      130.26      137.11      1.83 o
   2   1   9      896.39      954.15      7.33 o
   3   1   9     1431.49     1564.62     12.90 o
   4   1   9      338.20      352.03      3.97 o
   5   1   9      425.15      421.79      5.49 o
   6   1   9        1.01        1.50      2.07 o
   7   1   9        3.73        3.94      2.06 o
   8   1   9       38.18       35.56      2.67 o
  -8   2   9        1.71        0.55      2.76 o
  -7   2   9       13.77       13.11      3.18 o
  -6   2   9       55.53       60.89      3.16 o
  -5   2   9        6.76        4.46      1.89 o
  -4   2   9      824.60      839.92     12.09 o
  -3   2   9       10.66        6.06      1.19 o
  -2   2   9       21.32       22.58      1.13 o
  -1   2   9     6757.62     7627.81     62.37 o
   0   2   9      116.18      112.74      1.79 o
   1   2   9     3570.66     3930.93     27.92 o
   2   2   9     1278.76     1307.47     19.01 o
   3   2   9        4.10        3.31      0.66 o
   4   2   9       93.40       88.81      1.54 o
   5   2   9        0.90        0.53      1.07 o
   6   2   9       22.24       25.93      2.09 o
   7   2   9        2.17        2.63      1.93 o
   8   2   9       31.62       36.82      4.78 o
  -8   3   9       56.74       53.18      4.85 o
  -7   3   9        9.55        7.24      2.48 o
  -6   3   9       13.16       10.17      2.15 o
  -5   3   9       49.20       53.04      2.63 o
  -4   3   9       27.14       31.35      2.11 o
  -3   3   9      122.88      140.42      2.42 o
  -2   3   9     2251.13     2311.42     22.03 o
  -1   3   9        5.35        5.93      0.65 o
   0   3   9      516.57      568.96      5.96 o
   1   3   9     1762.35     1971.08     14.93 o
   2   3   9     1741.27     1775.77     14.91 o
   3   3   9      665.78      670.48      5.50 o
   4   3   9        4.29        6.17      0.61 o
   5   3   9      209.64      212.20      3.17 o
   6   3   9        2.07        2.07      1.64 o
   7   3   9       23.46       34.46      4.90 o
   8   3   9      310.43      308.91      7.88 o
  -7   4   9      911.94      904.21     17.24 o
  -6   4   9      618.22      583.89     13.65 o
  -5   4   9       71.40       70.53      3.18 o
  -4   4   9      145.21      143.70      2.76 o
  -3   4   9      598.50      576.86      6.44 o
  -2   4   9      101.11      100.02      1.64 o
  -1   4   9      434.78      418.22      5.49 o
   0   4   9       31.61       35.96      0.98 o
   1   4   9      112.35      105.84      1.63 o
   2   4   9       53.07       52.32      1.03 o
   3   4   9     1551.31     1510.13     12.11 o
   4   4   9      934.34      905.64      9.41 o
   5   4   9       62.97       66.26      1.92 o
   6   4   9     1694.54     1701.86     22.24 o
   7   4   9       38.78       49.86      3.74 o
  -7   5   9       24.92       24.22      3.36 o
  -6   5   9       13.78       15.50      2.73 o
  -5   5   9      514.64      520.31      7.81 o
  -4   5   9      267.85      256.97      4.35 o
  -3   5   9     3860.29     3785.84     62.27 o
  -2   5   9       66.26       64.84      1.47 o
  -1   5   9      206.22      199.70      3.91 o
   0   5   9       78.90       76.55      1.69 o
   1   5   9      506.76      494.18      5.28 o
   2   5   9      727.03      702.48      5.98 o
   3   5   9     1672.18     1583.83     13.38 o
   4   5   9     2097.51     2070.51     19.87 o
   5   5   9        2.62        4.22      1.89 o
   6   5   9       57.17       57.77      2.76 o
   7   5   9       95.52       95.19      4.28 o
  -7   6   9        3.92        1.50      4.11 o
  -6   6   9        0.24        1.20      1.78 o
  -5   6   9        5.43        5.43      1.92 o
  -4   6   9      199.31      195.02      4.31 o
  -3   6   9       49.99       53.91      1.53 o
  -2   6   9       13.80       18.32      1.02 o
  -1   6   9     3883.81     3904.16     37.33 o
   0   6   9      472.67      482.21      5.65 o
   1   6   9     1556.80     1493.94     13.37 o
   2   6   9     2430.06     2328.99     25.54 o
   3   6   9       14.77       15.01      1.12 o
   4   6   9       87.43       85.61      2.59 o
   5   6   9       24.75       32.00      2.33 o
   6   6   9       16.27       16.14      2.32 o
   7   6   9        5.37        4.86      2.89 o
  -6   7   9       24.19       22.86      4.83 o
  -5   7   9        6.55       12.36      3.46 o
  -4   7   9       46.83       47.92      2.44 o
  -3   7   9        9.02       12.47      2.17 o
  -2   7   9     1754.99     1819.53     21.54 o
  -1   7   9       66.88       67.60      1.98 o
   0   7   9      403.97      388.02      4.79 o
   1   7   9     2794.00     2720.38     34.90 o
   2   7   9      494.37      462.03      7.81 o
   3   7   9      195.91      200.58      4.58 o
   4   7   9        1.03        1.61      1.58 o
   5   7   9        1.38       -0.47      2.38 o
   6   7   9       40.74       38.79      3.34 o
  -5   8   9      107.06       91.70      5.67 o
  -4   8   9      367.56      362.60     14.98 o
  -3   8   9      363.44      371.29      8.43 o
  -2   8   9       11.75       12.30      2.18 o
  -1   8   9       54.33       54.45      2.00 o
   0   8   9       88.96       89.03      2.34 o
   1   8   9       10.16        9.77      1.56 o
   2   8   9        4.43        3.51      1.87 o
   3   8   9      507.93      524.80      9.32 o
   4   8   9        0.63        0.49      2.45 o
   5   8   9      176.01      173.15      5.25 o
  -4   9   9       22.89       17.34      3.47 o
  -3   9   9       54.54       72.44      4.02 o
  -2   9   9       68.21       71.05      3.81 o
  -1   9   9       32.54       32.86      2.91 o
   0   9   9        7.17        7.37      2.07 o
   1   9   9       20.51       24.93      2.60 o
   2   9   9       22.39       13.80      2.24 o
   3   9   9       32.25       37.70      3.04 o
   4   9   9      401.26      456.93     11.75 o
  -2  10   9       12.34       20.52      4.71 o
  -1  10   9       27.99       36.97      3.93 o
   0  10   9       34.30       29.26      3.83 o
   1  10   9       21.30       17.91      2.75 o
   2  10   9      474.76      522.66     10.04 o
  -8   0  10      242.13      227.75     11.27 o
  -6   0  10      377.45      351.06      9.86 o
  -4   0  10      109.20      126.54      5.98 o
  -2   0  10      705.81      665.17     10.39 o
   0   0  10       89.14       65.03      1.92 o
   2   0  10       85.32       86.41      1.96 o
   4   0  10      144.72      135.05      3.57 o
   6   0  10      237.26      240.51      9.64 o
   8   0  10       23.99       17.67      3.60 o
  -8   1  10       51.00       49.35      3.28 o
  -7   1  10      185.98      183.31      5.06 o
  -6   1  10      161.00      172.88      7.29 o
  -5   1  10       91.96       90.28      3.03 o
  -4   1  10       37.31       43.41      3.12 o
  -3   1  10     1285.17     1407.07     26.45 o
  -2   1  10     1038.31     1120.74     12.21 o
  -1   1  10      646.97      621.80      6.63 o
   0   1  10     1193.00     1212.61     10.47 o
   1   1  10     1308.92     1344.67     11.54 o
   2   1  10       48.25       61.57      1.21 o
   3   1  10      390.82      403.70      4.26 o
   4   1  10      606.48      650.65      6.97 o
   5   1  10        9.98       11.93      1.05 o
   6   1  10        0.09        0.90      1.57 o
   7   1  10       22.45       27.76      2.34 o
   8   1  10        3.44        3.20      2.23 o
  -8   2  10       12.13        5.42      3.17 o
  -7   2  10        3.09        3.88      2.39 o
  -6   2  10        2.44        2.31      2.06 o
  -5   2  10       28.24       31.01      2.20 o
  -4   2  10       72.29       74.46      3.09 o
  -3   2  10        0.41        0.81      1.13 o
  -2   2  10      116.71      125.39      2.50 o
  -1   2  10     2664.40     2882.69     24.11 o
   0   2  10     3285.63     3511.09     43.79 o
   1   2  10      374.72      398.98      3.72 o
   2   2  10      205.47      259.08      2.93 o
   3   2  10        1.95        1.81      0.80 o
   4   2  10        7.97        9.32      0.97 o
   5   2  10      240.58      235.38      3.33 o
   6   2  10        0.01        0.81      1.50 o
   7   2  10        1.25        1.94      1.96 o
   8   2  10        9.02        9.54      3.02 o
  -8   3  10       40.47       45.43      3.82 o
  -7   3  10      294.12      283.79      6.24 o
  -6   3  10       86.75      101.01      3.46 o
  -5   3  10       20.80       23.43      3.66 o
  -4   3  10      214.51      220.19      5.21 o
  -3   3  10      302.74      323.83      4.38 o
  -2   3  10      104.81      127.70      2.07 o
  -1   3  10      769.21      799.96      9.71 o
   0   3  10     1357.32     1499.09     13.47 o
   1   3  10       52.24       68.80      1.11 o
   2   3  10      131.26      123.48      1.60 o
   3   3  10      674.09      707.67      6.07 o
   4   3  10       13.10       14.32      0.92 o
   5   3  10       50.92       54.60      1.63 o
   6   3  10       28.44       33.41      2.20 o
   7   3  10       88.62       85.08      3.93 o
   8   3  10        5.00        3.74      3.05 o
  -7   4  10      728.82      673.57     17.01 o
  -6   4  10       21.61       21.97      2.75 o
  -5   4  10     2970.30     3033.14     46.90 o
  -4   4  10      613.58      615.02     10.20 o
  -3   4  10       33.06       35.69      1.38 o
  -2   4  10      627.92      599.31      9.24 o
  -1   4  10        0.21        0.24      1.02 o
   0   4  10      410.51      386.69      4.21 o
   1   4  10       32.39       28.42      1.13 o
   2   4  10       39.64       46.87      0.99 o
   3   4  10      573.00      561.48      5.31 o
   4   4  10      108.69      106.93      1.71 o
   5   4  10       11.87       15.41      1.39 o
   6   4  10      298.99      304.50      5.83 o
   7   4  10      352.89      351.52      7.65 o
  -7   5  10       93.02       77.48      6.06 o
  -6   5  10      224.42      213.45      4.89 o
  -5   5  10      199.16      198.56      5.57 o
  -4   5  10       24.11       27.06      1.82 o
  -3   5  10     1988.98     1910.68     38.07 o
  -2   5  10      390.70      379.14      7.60 o
  -1   5  10        1.97        1.28      1.12 o
   0   5  10     1270.76     1280.69     12.85 o
   1   5  10      452.94      436.12      4.78 o
   2   5  10      389.50      363.15      3.71 o
   3   5  10       97.57       94.42      1.48 o
   4   5  10     1866.92     1868.54     16.82 o
   5   5  10      602.48      595.48     17.39 o
   6   5  10        0.07        3.13      1.96 o
   7   5  10       21.98       25.49      3.13 o
  -6   6  10        3.31        6.80      2.64 o
  -5   6  10      111.41      113.12      3.88 o
  -4   6  10        0.18        0.82      1.32 o
  -3   6  10       12.91       13.65      1.12 o
  -2   6  10       20.87       26.59      1.70 o
  -1   6  10     2597.15     2635.05     25.68 o
   0   6  10     1253.82     1248.42     12.79 o
   1   6  10      792.22      759.40     10.23 o
   2   6  10     1169.01     1106.55     11.05 o
   3   6  10       34.51       34.26      1.84 o
   4   6  10        0.09        0.72      1.23 o
   5   6  10       46.52       52.53      4.52 o
   6   6  10        9.42       11.11      2.14 o
  -6   7  10       21.27       27.08     13.31 o
  -5   7  10       99.06       99.22      8.96 o
  -4   7  10       80.49       83.23      3.96 o
  -3   7  10      235.31      247.74      5.14 o
  -2   7  10      661.70      682.65      8.49 o
  -1   7  10      245.31      253.86      3.62 o
   0   7  10     2651.97     2669.30     28.70 o
   1   7  10       81.81       78.65      2.38 o
   2   7  10       76.14       73.00      2.31 o
   3   7  10      139.64      140.43      3.43 o
   4   7  10      147.73      158.20      4.14 o
   5   7  10       24.60       28.78      3.61 o
   6   7  10        3.07        3.00      2.69 o
  -5   8  10      227.11      243.52      8.73 o
  -4   8  10      984.77      994.59     18.66 o
  -3   8  10       66.27       80.36      5.07 o
  -2   8  10      719.21      742.75     11.73 o
  -1   8  10       82.10       82.04      2.49 o
   0   8  10      281.04      271.75      4.49 o
   1   8  10        7.30        6.57      1.48 o
   2   8  10       44.09       49.65      2.43 o
   3   8  10       36.55       45.65      2.54 o
   4   8  10      334.75      342.54      8.34 o
   5   8  10       99.07       82.36      5.06 o
  -4   9  10        0.00        1.32      3.10 o
  -3   9  10      103.27      112.48      4.80 o
  -2   9  10      149.38      154.55      5.07 o
  -1   9  10       26.81       31.08      3.10 o
   0   9  10      202.06      206.20      6.08 o
   1   9  10        4.46        4.48      2.43 o
   2   9  10       34.93       42.20      2.73 o
   3   9  10       43.59       37.34      3.09 o
   4   9  10      142.91      175.69      6.87 o
  -2  10  10       23.52       34.35      3.50 o
  -1  10  10      188.96      179.98     13.31 o
   0  10  10        1.77        2.56      3.44 o
   1  10  10      325.49      317.37      7.67 o
   2  10  10      157.01      179.90      5.22 o
  -7   0  11       71.76       89.01      5.17 o
  -5   0  11     2575.31     2777.30     51.93 o
  -3   0  11     1551.18     1623.65     43.46 o
  -1   0  11       15.08       14.32      2.41 o
   1   0  11      176.63      236.74      5.14 o
   3   0  11        0.28        2.01      1.06 o
   5   0  11       86.04       84.76      3.14 o
   7   0  11      117.43      108.79      4.74 o
  -8   1  11        2.82        0.99      2.55 o
  -7   1  11      456.84      463.01      8.80 o
  -6   1  11       59.95       74.17      3.13 o
  -5   1  11      197.67      204.61      4.60 o
  -4   1  11      356.41      340.45      7.53 o
  -3   1  11      874.41      944.06     19.77 o
  -2   1  11      503.92      485.87      6.57 o
  -1   1  11      340.38      408.67      5.01 o
   0   1  11      122.69      125.01      1.84 o
   1   1  11      701.89      807.82      8.28 o
   2   1  11      352.67      330.19      3.97 o
   3   1  11      249.12      253.01      3.49 o
   4   1  11      115.28      125.45      2.35 o
   5   1  11        2.94        4.26      1.46 o
   6   1  11        0.01       -0.51      1.54 o
   7   1  11       38.61       37.07      2.52 o
   8   1  11       10.99       10.90      2.33 o
  -8   2  11       12.97       13.06      3.33 o
  -7   2  11       12.91       12.76      2.50 o
  -6   2  11        2.15        2.35      2.05 o
  -5   2  11        3.93        4.27      1.79 o
  -4   2  11        0.57        0.92      1.80 o
  -3   2  11       23.76       34.28      1.62 o
  -2   2  11     1260.87     1285.31     16.96 o
  -1   2  11      410.00      416.56      4.77 o
   0   2  11      477.53      502.27      5.57 o
   1   2  11     1413.01     1621.15     13.76 o
   2   2  11      659.03      681.51      5.73 o
   3   2  11      119.99      148.41      2.62 o
   4   2  11       95.55       93.23      1.85 o
   5   2  11        1.54        1.66      1.43 o
   6   2  11        6.24        5.75      1.75 o
   7   2  11        5.65        4.52      2.06 o
   8   2  11        0.58        0.15      2.45 o
  -8   3  11        0.05        1.22      2.98 o
  -7   3  11      577.29      574.97     10.21 o
  -6   3  11       54.63       64.35      3.52 o
  -5   3  11        8.57        7.18      2.29 o
  -4   3  11      426.05      408.88      6.74 o
  -3   3  11       99.89       90.00      2.24 o
  -2   3  11      429.19      441.24      6.02 o
  -1   3  11      832.35      951.73     10.36 o
   0   3  11       13.15       17.66      0.78 o
   1   3  11       71.58       99.47      1.47 o
   2   3  11     1636.79     1646.57     14.26 o
   3   3  11       57.92       51.00      1.50 o
   4   3  11        1.99        1.89      0.89 o
   5   3  11      140.45      148.40      2.63 o
   6   3  11        0.81        0.06      1.46 o
   7   3  11      175.85      172.98      5.22 o
   8   3  11      111.11      102.72      4.64 o
  -7   4  11       67.23       73.21     12.49 o
  -6   4  11        1.30        0.40      2.24 o
  -5   4  11      632.67      640.68     10.11 o
  -4   4  11      258.36      272.37      4.92 o
  -3   4  11      200.22      222.48      5.49 o
  -2   4  11      246.25      239.26      3.80 o
  -1   4  11       47.80       45.22      2.21 o
   0   4  11        3.16        4.92      1.14 o
   1   4  11      174.21      179.79      2.61 o
   2   4  11        0.21        0.38      0.59 o
   3   4  11      215.98      216.35      2.58 o
   4   4  11      632.62      629.09      6.14 o
   5   4  11      187.59      176.76      5.23 o
   6   4  11       17.18       20.09      2.08 o
   7   4  11        8.75       11.11      2.90 o
  -7   5  11      137.62      118.03      4.00 o
  -6   5  11      140.75      137.54      4.12 o
  -5   5  11       21.49       19.64      1.80 o
  -4   5  11      445.04      438.09      7.96 o
  -3   5  11      649.66      673.18      9.65 o
  -2   5  11       34.45       34.87      2.17 o
  -1   5  11        7.24        7.64      1.21 o
   0   5  11      205.04      195.22      2.87 o
   1   5  11      291.61      290.51      3.81 o
   2   5  11       57.05       59.41      1.29 o
   3   5  11        1.88        1.62      0.82 o
   4   5  11      272.45      278.11      3.43 o
   5   5  11       23.59       21.24      2.05 o
   6   5  11      410.96      407.16      9.18 o
   7   5  11        4.52        4.85      2.87 o
  -6   6  11       18.70       18.51      2.92 o
  -5   6  11        9.96       13.76      2.55 o
  -4   6  11      111.67      109.42      3.56 o
  -3   6  11      253.31      266.86      5.32 o
  -2   6  11     1548.53     1591.69     17.65 o
  -1   6  11      174.92      177.92      3.05 o
   0   6  11      571.54      577.91      6.66 o
   1   6  11      412.50      403.62      4.99 o
   2   6  11     2451.41     2446.16     24.19 o
   3   6  11       86.94       83.99      1.95 o
   4   6  11        6.44        7.23      1.74 o
   5   6  11        0.04        0.49      1.69 o
   6   6  11        8.21        8.32      2.28 o
  -6   7  11        4.33        5.01      3.91 o
  -5   7  11       65.91       63.22      3.79 o
  -4   7  11      289.80      329.82      7.37 o
  -3   7  11       55.09       64.19      3.00 o
  -2   7  11      759.70      767.41      9.33 o
  -1   7  11      881.55      914.61      9.94 o
   0   7  11      374.52      367.92      5.51 o
   1   7  11      262.98      255.62      5.95 o
   2   7  11      808.86      802.25      9.97 o
   3   7  11       47.01       47.00      2.29 o
   4   7  11        6.23        9.12      2.44 o
   5   7  11       20.31       28.15      2.88 o
   6   7  11        5.32        5.49      2.77 o
  -5   8  11        0.28       -0.56      3.85 o
  -4   8  11      488.60      505.54     11.28 o
  -3   8  11      618.92      632.11     19.48 o
  -2   8  11      262.39      259.76      5.52 o
  -1   8  11       47.84       47.98      2.10 o
   0   8  11        6.71        5.91      1.71 o
   1   8  11        0.36        0.06      1.32 o
   2   8  11       75.02       77.97      2.75 o
   3   8  11      432.33      419.92      7.19 o
   4   8  11      179.77      189.61      4.91 o
   5   8  11       48.86       60.18      4.32 o
  -4   9  11      468.33      513.96     11.75 o
  -3   9  11       51.07       51.24      3.81 o
  -2   9  11       66.63       71.15      4.06 o
  -1   9  11      168.56      174.42      5.16 o
   0   9  11       26.42       29.31      2.43 o
   1   9  11       37.98       41.39      2.81 o
   2   9  11      121.06      115.41      3.53 o
   3   9  11       23.38       17.26      3.10 o
   4   9  11        8.57       11.04      2.99 o
  -1  10  11       31.51       24.60      3.93 o
   0  10  11      106.34      114.77     13.72 o
   1  10  11       13.34        6.99      2.98 o
  -8   0  12        0.03       -0.97      3.44 o
  -6   0  12      131.00      127.42      5.53 o
  -4   0  12       58.44       63.00      3.91 o
  -2   0  12        2.76        4.08      1.46 o
   0   0  12      648.60      724.84     14.40 o
   2   0  12      128.38      106.30      2.68 o
   4   0  12        1.57        0.41      1.10 o
   6   0  12      170.25      174.84      5.17 o
   8   0  12        0.00        2.58      3.13 o
  -8   1  12        0.53       -0.07      2.47 o
  -7   1  12      196.05      191.21      5.18 o
  -6   1  12       45.37       47.38      2.90 o
  -5   1  12       77.32       74.58      3.03 o
  -4   1  12      124.48      128.93      4.16 o
  -3   1  12       14.14       16.94      2.97 o
  -2   1  12      402.72      403.42      5.65 o
  -1   1  12       79.43       73.04      2.20 o
   0   1  12        4.34        2.12      1.04 o
   1   1  12       46.47       31.65      2.06 o
   2   1  12       85.37       99.67      2.33 o
   3   1  12      424.67      423.43      5.50 o
   4   1  12       94.32       93.79      2.15 o
   5   1  12      189.80      194.27      3.19 o
   6   1  12        8.76        9.46      1.77 o
   7   1  12       31.59       37.55      3.08 o
   8   1  12        8.17        7.41      2.80 o
  -8   2  12       31.40       24.61      3.55 o
  -7   2  12       27.58       29.83      2.98 o
  -6   2  12        7.90       10.21      2.09 o
  -5   2  12       79.57       81.71      3.59 o
  -4   2  12        1.69        1.93      2.07 o
  -3   2  12       22.85       24.37      1.77 o
  -2   2  12       31.56       40.07      1.65 o
  -1   2  12       54.02       58.65      1.73 o
   0   2  12      971.44     1043.48     11.35 o
   1   2  12       46.93       48.66      1.32 o
   2   2  12       81.46       84.89      2.33 o
   3   2  12       12.10       19.03      1.31 o
   4   2  12       71.42       75.70      1.70 o
   5   2  12       10.32       12.11      1.15 o
   6   2  12        3.81        5.45      1.60 o
   7   2  12       28.17       34.76      2.46 o
   8   2  12        4.26        3.81      2.98 o
  -7   3  12      315.30      304.77      9.51 o
  -6   3  12       10.11       12.52      3.40 o
  -5   3  12       15.26       12.22      2.52 o
  -4   3  12       43.06       46.77      2.34 o
  -3   3  12      113.36      119.61      2.78 o
  -2   3  12      322.50      310.74      4.62 o
  -1   3  12      481.41      562.32      6.61 o
   0   3  12       45.32       57.87      1.17 o
   1   3  12      158.85      149.78      2.00 o
   2   3  12       56.13       58.03      1.24 o
   3   3  12       10.30       13.48      1.32 o
   4   3  12        0.18        0.21      1.01 o
   5   3  12       50.66       55.92      1.78 o
   6   3  12        1.29        3.30      1.54 o
   7   3  12       49.94       49.02      3.55 o
  -7   4  12       93.28       81.79      5.17 o
  -6   4  12      348.02      320.70      8.17 o
  -5   4  12       64.62       73.40      2.83 o
  -4   4  12      110.71      115.53      2.85 o
  -3   4  12      143.32      151.11      4.99 o
  -2   4  12      160.52      162.64      3.70 o
  -1   4  12       26.86       15.86      1.64 o
   0   4  12     1697.89     1735.84     18.47 o
   1   4  12        2.08        3.20      0.48 o
   2   4  12       28.31       23.82      0.87 o
   3   4  12        7.76       10.28      1.07 o
   4   4  12       88.01       90.59      1.91 o
   5   4  12      387.62      383.42      4.98 o
   6   4  12      233.43      231.21      5.61 o
   7   4  12        8.86        9.20      2.87 o
  -7   5  12        8.96        3.42      2.92 o
  -6   5  12       93.83       97.23      4.31 o
  -5   5  12      206.86      210.84      4.62 o
  -4   5  12      829.67      850.68     11.30 o
  -3   5  12        0.02        0.16      1.12 o
  -2   5  12      316.22      321.25      5.48 o
  -1   5  12       16.92       19.65      1.76 o
   0   5  12       48.02       52.15      1.68 o
   1   5  12      173.80      163.62      2.71 o
   2   5  12      643.79      601.91     10.17 o
   3   5  12      634.02      622.39      9.02 o
   4   5  12      242.12      242.64      3.50 o
   5   5  12       13.24       13.73      2.01 o
   6   5  12       26.01       30.63      3.06 o
   7   5  12        0.02        3.15      3.08 o
  -6   6  12        2.97        4.63      2.75 o
  -5   6  12        0.82        0.43      2.62 o
  -4   6  12        0.46       -1.71      1.90 o
  -3   6  12        2.50        1.19      1.63 o
  -2   6  12      290.10      289.21      4.06 o
  -1   6  12       45.20       49.71      1.66 o
   0   6  12      972.36      949.08     10.17 o
   1   6  12      200.35      199.97      3.10 o
   2   6  12       29.29       32.72      1.61 o
   3   6  12      209.05      207.69      3.68 o
   4   6  12       72.47       70.33      3.12 o
   5   6  12       12.22       13.45      2.23 o
   6   6  12        2.25        1.65      3.45 o
  -5   7  12        1.38        1.58      2.45 o
  -4   7  12       29.09       40.45      4.36 o
  -3   7  12      404.20      418.09      7.61 o
  -2   7  12       57.14       60.17      1.89 o
  -1   7  12      152.61      157.00      2.93 o
   0   7  12      678.07      680.11      8.67 o
   1   7  12       58.28       59.76      2.15 o
   2   7  12      188.82      179.28      3.52 o
   3   7  12       55.61       55.19      3.35 o
   4   7  12        0.36        0.19      1.80 o
   5   7  12       89.98       98.03      4.10 o
  -5   8  12       21.02       16.66      4.63 o
  -4   8  12      250.66      259.22      9.00 o
  -3   8  12       40.28       35.09      3.60 o
  -2   8  12      322.42      340.22      6.76 o
  -1   8  12      114.79      111.41      3.49 o
   0   8  12      620.38      625.37      8.54 o
   1   8  12       40.10       40.30      2.36 o
   2   8  12       25.66       26.93      2.31 o
   3   8  12       20.02       20.02      2.81 o
   4   8  12       97.65       97.67      3.69 o
   5   8  12       35.89       35.67      3.30 o
  -3   9  12       68.38       71.18      4.13 o
  -2   9  12       71.51       81.17      4.09 o
  -1   9  12        0.05        0.54      2.50 o
   0   9  12       20.91       24.96      3.33 o
   1   9  12       11.67       11.49      2.41 o
   2   9  12      204.79      203.70      4.85 o
   3   9  12      105.29      114.14      5.35 o
  -1  10  12       51.08       55.22      4.60 o
   0  10  12        8.80        9.21      3.44 o
   1  10  12       26.54       28.60      3.83 o
  -7   0  13       10.69       12.59      3.80 o
  -5   0  13      101.80      111.45      4.76 o
  -3   0  13      285.44      256.94      6.99 o
  -1   0  13       61.81       56.71      6.11 o
   1   0  13      560.36      533.11      9.04 o
   3   0  13      502.25      485.89      7.72 o
   5   0  13       64.53       64.85      3.69 o
   7   0  13       14.74       20.23      2.97 o
  -8   1  13        1.17        3.95      2.83 o
  -7   1  13        4.60        6.20      2.48 o
  -6   1  13       21.27       24.00      2.60 o
  -5   1  13        2.71        6.89      2.50 o
  -4   1  13        4.76        4.23      1.93 o
  -3   1  13        8.07       15.81      2.38 o
  -2   1  13      396.47      399.62      5.70 o
  -1   1  13       18.01       17.46      1.39 o
   0   1  13      128.80      114.02      2.53 o
   1   1  13      346.44      328.21      4.44 o
   2   1  13       79.55       81.88      2.10 o
   3   1  13        6.21        7.31      0.89 o
   4   1  13      226.75      239.65      3.24 o
   5   1  13       11.12       12.94      1.59 o
   6   1  13        4.08        4.55      1.58 o
   7   1  13        1.48        2.17      1.77 o
   8   1  13        4.16        4.81      3.09 o
  -7   2  13       40.39       42.26      3.62 o
  -6   2  13       15.23       25.17      7.79 o
  -5   2  13        0.62        0.37      2.12 o
  -4   2  13       50.28       42.36      2.39 o
  -3   2  13        7.38        5.99      1.58 o
  -2   2  13        6.48        9.39      1.31 o
  -1   2  13       65.47       92.28      1.97 o
   0   2  13        2.17        3.22      1.16 o
   1   2  13      105.15      110.95      2.29 o
   2   2  13      233.32      227.24      3.20 o
   3   2  13       14.68       16.87      1.33 o
   4   2  13        0.03        1.01      1.01 o
   5   2  13       11.28       11.92      1.02 o
   6   2  13       31.92       40.16      2.07 o
   7   2  13        0.03       -0.05      2.13 o
  -7   3  13        3.98        4.27      3.41 o
  -6   3  13        8.03       10.16      2.56 o
  -5   3  13       59.48       56.43      3.29 o
  -4   3  13       10.16       10.78      1.84 o
  -3   3  13      228.96      209.41      8.47 o
  -2   3  13      890.92      916.02     10.39 o
  -1   3  13        5.89        4.58      1.01 o
   0   3  13       38.03       41.54      1.31 o
   1   3  13      294.71      302.15      3.41 o
   2   3  13      188.06      191.17      3.29 o
   3   3  13        3.19        3.94      1.18 o
   4   3  13      130.77      120.85      2.16 o
   5   3  13        2.75        4.09      1.25 o
   6   3  13       25.95       26.21      1.96 o
   7   3  13        0.13        2.94      2.50 o
  -7   4  13        0.01        2.53      2.99 o
  -6   4  13      282.81      298.06      6.16 o
  -5   4  13        3.96        4.18      1.92 o
  -4   4  13       89.59       96.22      2.66 o
  -3   4  13      221.37      214.26      5.93 o
  -2   4  13        2.01        2.37      0.88 o
  -1   4  13      306.52      272.91      4.87 o
   0   4  13       40.95       37.44      2.85 o
   1   4  13       61.95       61.51      2.32 o
   2   4  13      315.07      292.32      4.36 o
   3   4  13      108.52      106.08      2.25 o
   4   4  13        0.84        0.70      1.09 o
   5   4  13      162.91      155.83      2.82 o
   6   4  13      222.60      226.88      5.07 o
   7   4  13       73.03       67.05      4.07 o
  -6   5  13        8.23        8.18      2.73 o
  -5   5  13       28.79       25.96      2.04 o
  -4   5  13       82.13       81.09      2.40 o
  -3   5  13       41.81       38.80      2.39 o
  -2   5  13       86.19       73.02      2.41 o
  -1   5  13        0.00        0.31      1.13 o
   0   5  13       58.25       53.67      1.73 o
   1   5  13      208.75      201.02      3.03 o
   2   5  13        5.32        4.27      0.90 o
   3   5  13      188.80      188.05      3.49 o
   4   5  13      137.35      135.02      2.37 o
   5   5  13        4.05        3.48      1.75 o
   6   5  13       20.31       24.46      3.39 o
  -6   6  13       64.21       62.73      4.19 o
  -5   6  13       18.74       20.23      2.99 o
  -4   6  13       15.92       16.20      2.29 o
  -3   6  13       16.09       19.99      2.00 o
  -2   6  13       47.61       50.25      1.80 o
  -1   6  13      406.23      403.40      5.08 o
   0   6  13        0.01        0.60      1.08 o
   1   6  13      144.18      133.67      2.56 o
   2   6  13      326.60      315.76      4.34 o
   3   6  13       40.72       40.13      1.78 o
   4   6  13      128.21      133.71      5.17 o
   5   6  13        7.43       11.99      2.47 o
   6   6  13       84.92       87.52      4.70 o
  -5   7  13       46.88       58.59      3.57 o
  -4   7  13       70.55       73.23      4.76 o
  -3   7  13      125.41      126.19      5.79 o
  -2   7  13      781.45      793.08      9.23 o
  -1   7  13      130.23      132.64      2.68 o
   0   7  13      102.59      104.69      3.60 o
   1   7  13      126.46      131.21      3.95 o
   2   7  13       11.88       14.03      2.85 o
   3   7  13        5.03        7.03      2.44 o
   4   7  13        0.55        1.00      2.41 o
   5   7  13        7.49        4.77      2.58 o
  -4   8  13        1.90        3.49      3.71 o
  -3   8  13       27.49       33.14      6.21 o
  -2   8  13      181.15      181.33      4.78 o
  -1   8  13       14.30       15.60      1.82 o
   0   8  13      209.12      200.03      4.27 o
   1   8  13       24.60       23.68      2.14 o
   2   8  13        0.31        0.49      1.70 o
   3   8  13       48.47       46.75      3.21 o
   4   8  13       31.60       38.65      3.05 o
  -3   9  13       25.04       27.25      3.44 o
  -2   9  13       73.83       89.53      4.27 o
  -1   9  13        9.85       10.09      2.64 o
   0   9  13        8.62        7.62      2.23 o
   1   9  13       15.81       14.18      2.22 o
   2   9  13       15.79       14.46      2.36 o
   3   9  13       91.68       84.28      4.36 o
  -6   0  14        6.58        7.93      3.32 o
  -4   0  14      619.01      652.66     20.91 o
  -2   0  14       59.89       61.63      7.06 o
   0   0  14      183.90      165.43      5.06 o
   2   0  14      696.75      670.75     12.19 o
   4   0  14       74.27       82.01      3.45 o
   6   0  14       15.86       16.20      2.56 o
  -7   1  14        5.17        5.75      2.59 o
  -6   1  14       20.13       34.06      3.11 o
  -5   1  14       99.69      102.45      6.29 o
  -4   1  14       22.55       23.53      2.73 o
  -3   1  14      111.41      120.93      3.40 o
  -2   1  14        4.87        1.47      1.29 o
  -1   1  14        1.36        1.18      1.25 o
   0   1  14       33.15       39.47      1.78 o
   1   1  14       92.89       98.61      2.07 o
   2   1  14       28.33       25.36      1.06 o
   3   1  14        0.13       -0.05      0.81 o
   4   1  14       45.50       44.69      2.01 o
   5   1  14       15.10       15.38      1.75 o
   6   1  14       24.62       29.79      2.36 o
   7   1  14       15.69       13.74      2.21 o
  -7   2  14       31.75       33.28      3.42 o
  -6   2  14        3.92        2.52      2.80 o
  -5   2  14      142.49      138.20      4.63 o
  -4   2  14      319.74      335.31      7.15 o
  -3   2  14      140.34      130.92      4.86 o
  -2   2  14       12.82       15.59      1.52 o
  -1   2  14      244.88      248.76      3.69 o
   0   2  14       26.13       31.76      1.54 o
   1   2  14      210.69      195.92      3.24 o
   2   2  14       40.57       43.92      2.00 o
   3   2  14        7.88        7.15      1.25 o
   4   2  14       89.59       97.75      2.09 o
   5   2  14        6.09        6.98      1.64 o
   6   2  14        2.54        2.94      1.76 o
   7   2  14       10.20       11.11      2.06 o
  -7   3  14        6.76        9.38      3.45 o
  -6   3  14      165.15      182.89      4.65 o
  -5   3  14       65.16       67.03      2.74 o
  -4   3  14       54.72       51.31      3.52 o
  -3   3  14      107.39       89.71      4.76 o
  -2   3  14        8.82        9.45      1.21 o
  -1   3  14       25.46       27.69      1.35 o
   0   3  14       68.87       64.80      1.79 o
   1   3  14        4.85        4.86      0.92 o
   2   3  14        0.04       -0.25      0.76 o
   3   3  14      209.89      195.28      3.11 o
   4   3  14      142.42      141.45      2.43 o
   5   3  14      136.67      143.34      2.89 o
   6   3  14        3.69        4.30      1.89 o
   7   3  14        0.66        1.56      2.76 o
  -7   4  14        2.99        1.90      2.60 o
  -6   4  14       44.47       48.08      2.61 o
  -5   4  14       53.75       45.33      2.48 o
  -4   4  14       29.15       25.20      1.72 o
  -3   4  14        0.76        2.32      1.93 o
  -2   4  14        0.80        2.72      1.02 o
  -1   4  14       12.47       16.29      2.59 o
   0   4  14        2.04        1.25      1.44 o
   1   4  14        9.79       10.32      0.91 o
   2   4  14       60.34       47.58      1.71 o
   3   4  14        0.89        2.16      1.23 o
   4   4  14       38.28       41.89      1.57 o
   5   4  14      132.43      128.83      2.47 o
   6   4  14       22.02       29.41      2.73 o
   7   4  14      341.21      333.60      9.29 o
  -6   5  14       15.13       14.08      3.02 o
  -5   5  14       13.68       11.64      2.94 o
  -4   5  14       19.56       18.95      2.34 o
  -3   5  14       80.90       88.23      3.15 o
  -2   5  14       95.18       89.23      2.98 o
  -1   5  14       41.68       43.03      1.98 o
   0   5  14      493.55      494.05      6.40 o
   1   5  14       20.58       22.76      1.34 o
   2   5  14       50.62       54.88      1.40 o
   3   5  14        9.95       13.66      1.32 o
   4   5  14      145.02      145.32      2.46 o
   5   5  14       14.58       18.13      1.80 o
   6   5  14      161.39      154.47      4.52 o
  -6   6  14       11.98        9.07      3.05 o
  -5   6  14        1.21        1.35      2.66 o
  -4   6  14      224.07      233.86      5.79 o
  -3   6  14       50.87       52.67      2.22 o
  -2   6  14        1.49        1.62      1.38 o
  -1   6  14       15.41       24.22      1.45 o
   0   6  14      102.01       91.39      2.11 o
   1   6  14      300.34      287.60      4.08 o
   2   6  14       12.60        9.90      1.32 o
   3   6  14       15.38       14.44      2.10 o
   4   6  14      109.67      107.64      4.38 o
   5   6  14        3.91        4.51      2.42 o
   6   6  14       19.25       20.23      4.11 o
  -5   7  14        2.44        4.24      2.58 o
  -4   7  14       16.43       19.31      3.21 o
  -3   7  14       84.58       87.94      3.70 o
  -2   7  14       26.81       30.54      1.80 o
  -1   7  14      144.76      141.26      3.08 o
   0   7  14       38.82       39.63      2.14 o
   1   7  14        7.95       11.15      1.67 o
   2   7  14      186.09      194.38      3.72 o
   3   7  14       40.45       38.12      2.91 o
   4   7  14        7.59        7.55      2.32 o
   5   7  14       51.57       50.37      3.39 o
  -4   8  14      175.92      183.41     16.84 o
  -3   8  14        0.18       -0.68      3.46 o
  -2   8  14       37.46       40.04      2.75 o
  -1   8  14        0.05        0.46      1.63 o
   0   8  14        0.08        1.45      1.66 o
   1   8  14       31.77       30.82      2.39 o
   2   8  14       16.87       16.57      2.75 o
   3   8  14       47.97       49.49      3.40 o
   4   8  14       28.57       29.85      2.65 o
  -2   9  14      143.01      163.93      8.81 o
  -1   9  14       35.69       36.76      5.98 o
   0   9  14       24.29       28.27      2.86 o
   1   9  14       38.70       44.32      2.77 o
   2   9  14        1.85        8.57      2.82 o
  -7   0  15       23.28       27.28      3.94 o
  -5   0  15      167.66      168.67      9.23 o
  -3   0  15      669.97      670.26     14.48 o
  -1   0  15      128.34      126.24      4.68 o
   1   0  15        5.40        3.58      2.00 o
   3   0  15       27.71       30.68      4.43 o
   5   0  15      115.99      113.99      3.77 o
   7   0  15       57.17       58.53      3.84 o
  -7   1  15        3.71        3.54      3.10 o
  -6   1  15      111.94      117.24      4.80 o
  -5   1  15      105.74      114.78      5.56 o
  -4   1  15        2.87        4.11      2.43 o
  -3   1  15      160.06      155.13      3.89 o
  -2   1  15        2.47        2.26      1.84 o
  -1   1  15      741.67      691.12      8.98 o
   0   1  15      600.62      573.00      6.98 o
   1   1  15      183.40      169.68      2.90 o
   2   1  15      807.71      797.18     11.26 o
   3   1  15        0.15        0.08      0.85 o
   4   1  15      181.54      183.16      3.18 o
   5   1  15        4.39        4.09      1.68 o
   6   1  15       21.19       27.66      2.13 o
   7   1  15      116.61      119.24      4.19 o
  -7   2  15        0.10        0.14      2.66 o
  -6   2  15      190.15      191.92      5.67 o
  -5   2  15       14.18       18.81      2.82 o
  -4   2  15       34.93       33.87      3.01 o
  -3   2  15       19.85       25.28      2.18 o
  -2   2  15      120.93      111.95      3.37 o
  -1   2  15       25.39       31.93      2.37 o
   0   2  15       98.51      102.39      2.55 o
   1   2  15     1010.30      987.31     11.13 o
   2   2  15      469.30      439.75      8.11 o
   3   2  15      727.94      766.16      8.53 o
   4   2  15        5.06        5.59      1.08 o
   5   2  15       43.66       47.14      2.13 o
   6   2  15      617.93      620.77      7.60 o
   7   2  15        4.00        0.71      2.53 o
  -7   3  15       26.95       21.88      3.40 o
  -6   3  15        0.17        1.03      2.05 o
  -5   3  15       82.64       85.13      3.07 o
  -4   3  15        0.83        0.75      2.20 o
  -3   3  15        2.74        3.03      1.81 o
  -2   3  15       12.91       16.10      1.70 o
  -1   3  15       31.40       40.74      1.46 o
   0   3  15       14.28       20.75      1.67 o
   1   3  15        1.29        4.24      0.99 o
   2   3  15       17.57       24.55      1.44 o
   3   3  15      328.31      323.04      6.82 o
   4   3  15      259.67      242.99      3.37 o
   5   3  15      898.80      921.51     10.17 o
   6   3  15        2.72        3.38      1.88 o
   7   3  15      471.94      447.89     10.00 o
  -6   4  15       28.22       28.63      4.06 o
  -5   4  15       58.45       60.34      2.49 o
  -4   4  15      109.13      115.98      3.64 o
  -3   4  15      115.42      100.68      2.84 o
  -2   4  15      156.23      155.77      3.82 o
  -1   4  15       87.28       85.18      3.41 o
   0   4  15       23.90       26.48      1.78 o
   1   4  15       17.19        9.59      0.96 o
   2   4  15       87.10       88.87      2.07 o
   3   4  15       37.22       33.81      1.54 o
   4   4  15       19.37       19.74      1.98 o
   5   4  15        1.26        1.06      1.40 o
   6   4  15      142.21      143.63      4.21 o
  -6   5  15       41.12       42.81      3.63 o
  -5   5  15       25.86       26.96      3.98 o
  -4   5  15        1.00        1.10      2.12 o
  -3   5  15       80.37       71.22      2.47 o
  -2   5  15       20.91       19.69      2.04 o
  -1   5  15      455.62      402.49      6.11 o
   0   5  15       29.61       25.31      1.69 o
   1   5  15       58.57       55.99      2.09 o
   2   5  15       60.08       64.13      2.13 o
   3   5  15       14.92       15.07      1.62 o
   4   5  15      196.75      202.42      3.27 o
   5   5  15       80.66       88.71      3.96 o
   6   5  15       16.67       20.68      3.43 o
  -5   6  15       50.04       64.12      3.72 o
  -4   6  15       44.97       49.59      5.30 o
  -3   6  15       34.57       37.07      2.03 o
  -2   6  15       27.66       32.01      1.82 o
  -1   6  15       83.89       73.54      2.20 o
   0   6  15      112.25      116.29      2.49 o
   1   6  15      325.03      295.36      4.18 o
   2   6  15       36.70       33.80      1.85 o
   3   6  15      574.33      547.40      8.34 o
   4   6  15       39.52       47.00      2.99 o
   5   6  15        2.75        1.34      2.70 o
  -5   7  15      103.28      100.54      4.45 o
  -4   7  15        0.05       -0.55      2.50 o
  -3   7  15        7.31        9.92      2.12 o
  -2   7  15        3.50        3.93      1.45 o
  -1   7  15       27.26       27.41      2.15 o
   0   7  15        8.23       11.24      1.79 o
   1   7  15        5.58        4.71      1.64 o
   2   7  15       96.82       99.36      3.16 o
   3   7  15      152.62      160.11      5.88 o
   4   7  15       36.24       33.18      2.69 o
   5   7  15      326.43      320.50     10.86 o
  -4   8  15       96.57      114.10      6.43 o
  -3   8  15       63.33       66.54      5.17 o
  -2   8  15       37.28       47.70      2.81 o
  -1   8  15       59.10       70.11      2.96 o
   0   8  15        7.80       10.20      1.84 o
   1   8  15       56.59       64.84      2.87 o
   2   8  15        0.33        0.44      2.31 o
   3   8  15        2.41        2.45      2.61 o
   4   8  15       19.34       13.74      2.63 o
  -2   9  15       60.22       62.68      4.91 o
  -1   9  15        4.33        5.37      2.76 o
   0   9  15      274.13      277.64      6.28 o
   1   9  15       11.84       11.06      2.24 o
   2   9  15       11.25        7.19      2.95 o
  -6   0  16       48.24       55.95      6.79 o
  -4   0  16       26.26       32.77      4.62 o
  -2   0  16     1056.43     1024.18     20.45 o
   0   0  16     3733.49     3751.65     66.73 o
   2   0  16     1086.29      999.00     34.88 o
   4   0  16       38.75       37.83      2.55 o
   6   0  16      129.26      121.36      4.28 o
  -7   1  16      232.57      215.04      8.54 o
  -6   1  16       21.17       26.86      8.15 o
  -5   1  16      134.40      142.79      4.78 o
  -4   1  16       13.80       13.34      2.32 o
  -3   1  16      281.71      283.83      5.65 o
  -2   1  16      318.06      321.30      5.82 o
  -1   1  16      525.68      493.74      8.70 o
   0   1  16      335.26      312.19      4.90 o
   1   1  16     2174.32     2113.79     22.56 o
   2   1  16       60.12       54.80      2.10 o
   3   1  16      187.59      185.96      3.25 o
   4   1  16      675.07      672.43      7.53 o
   5   1  16       22.45       22.15      1.86 o
   6   1  16       40.13       42.45      2.16 o
   7   1  16       56.13       55.59      2.76 o
  -7   2  16      127.82      116.21      4.94 o
  -6   2  16        3.28        4.80      2.67 o
  -5   2  16      114.78      120.86      4.50 o
  -4   2  16       54.23       54.75      3.37 o
  -3   2  16       39.26       44.33      2.46 o
  -2   2  16      142.14      141.86      3.64 o
  -1   2  16        2.41        2.17      1.29 o
   0   2  16      336.24      352.90      5.45 o
   1   2  16      421.51      365.29      4.94 o
   2   2  16        9.30        5.87      0.89 o
   3   2  16     2062.72     1910.23     19.44 o
   4   2  16        1.34        0.76      0.99 o
   5   2  16     1130.71     1150.17     12.41 o
   6   2  16        6.08        6.26      1.86 o
   7   2  16       25.53       31.31      3.33 o
  -7   3  16      377.94      342.34     10.98 o
  -6   3  16       56.04       52.19      2.98 o
  -5   3  16      132.09      119.08      4.39 o
  -4   3  16       35.19       32.81      3.44 o
  -3   3  16       58.26       58.58      2.41 o
  -2   3  16      182.19      174.01      4.18 o
  -1   3  16      202.04      197.74      4.69 o
   0   3  16      140.33      129.00      3.67 o
   1   3  16       27.67       17.15      1.59 o
   2   3  16      132.96      114.49      2.34 o
   3   3  16        3.34        4.36      1.23 o
   4   3  16      938.35      924.80     11.08 o
   5   3  16      662.40      656.55      7.93 o
   6   3  16        0.64        0.04      1.66 o
   7   3  16      511.11      461.53     12.29 o
  -6   4  16       14.99       16.44      3.82 o
  -5   4  16      106.73       91.99      4.51 o
  -4   4  16       16.19       16.63      2.47 o
  -3   4  16      595.37      566.13      8.13 o
  -2   4  16       44.78       34.67      1.96 o
  -1   4  16       78.20       80.14      2.70 o
   0   4  16      624.34      565.46      7.78 o
   1   4  16        5.64        5.62      0.89 o
   2   4  16      480.35      443.81      5.56 o
   3   4  16       34.97       37.43      1.86 o
   4   4  16        3.42        4.26      1.25 o
   5   4  16        0.04        1.21      1.50 o
   6   4  16       61.71       61.08      3.12 o
  -6   5  16       12.35       11.08      3.13 o
  -5   5  16       28.16       34.79      5.18 o
  -4   5  16        0.13       -0.54      2.17 o
  -3   5  16      209.74      190.44      4.01 o
  -2   5  16      163.96      156.97      3.76 o
  -1   5  16      107.13       83.08      2.48 o
   0   5  16      105.00       80.87      2.29 o
   1   5  16      574.96      488.22      6.61 o
   2   5  16       47.29       53.77      2.10 o
   3   5  16        8.56        5.64      1.61 o
   4   5  16        7.62        8.70      1.40 o
   5   5  16       14.97       15.49      2.98 o
   6   5  16        5.49        3.84      3.07 o
  -5   6  16        0.05        3.38      2.83 o
  -4   6  16       27.42       26.85      2.75 o
  -3   6  16       34.98       35.49      2.12 o
  -2   6  16       37.07       39.65      2.13 o
  -1   6  16        9.76       11.57      1.55 o
   0   6  16       46.53       42.33      1.88 o
   1   6  16       72.07       58.30      2.31 o
   2   6  16        1.67        1.71      1.78 o
   3   6  16        4.84        1.77      1.84 o
   4   6  16       36.95       42.10      2.54 o
   5   6  16        0.66       -1.57      2.95 o
  -4   7  16       11.16       13.32      2.24 o
  -3   7  16        4.23        7.34      2.17 o
  -2   7  16        0.05        0.02      1.80 o
  -1   7  16       75.22       75.93      2.84 o
   0   7  16       53.07       51.06      2.27 o
   1   7  16      265.64      264.20      4.93 o
   2   7  16        2.71        1.47      2.32 o
   3   7  16       41.81       33.41      3.02 o
   4   7  16       58.79       63.79      3.29 o
  -3   8  16        0.37       -0.81      3.63 o
  -2   8  16      121.86      149.99      5.28 o
  -1   8  16       36.34       36.69      2.36 o
   0   8  16       15.96       21.30      2.01 o
   1   8  16        3.19        5.94      2.16 o
   2   8  16        0.30        1.19      2.60 o
   3   8  16       45.83       38.73      3.33 o
  -1   9  16       62.74       64.49      4.89 o
   0   9  16      225.66      242.90      5.97 o
   1   9  16        0.01        0.68      2.66 o
  -7   0  17       49.31       62.20      7.33 o
  -5   0  17      250.29      211.56     36.80 o
  -3   0  17     1771.23     1751.41     33.60 o
  -1   0  17     8672.67     8553.77    150.74 o
   1   0  17      499.38      473.22     29.88 o
   3   0  17      262.15      282.56      6.17 o
   5   0  17      101.67      104.65      3.88 o
   7   0  17        5.17        7.29      2.97 o
  -7   1  17       44.95       37.94      9.10 o
  -6   1  17        0.01        0.00      2.73 o
  -5   1  17      422.11      410.13      8.96 o
  -4   1  17      254.36      265.06      5.61 o
  -3   1  17      807.61      779.80     11.81 o
  -2   1  17     1771.22     1739.77     41.78 o
  -1   1  17      354.68      324.86      5.79 o
   0   1  17      244.16      239.02      4.26 o
   1   1  17     1012.72      958.12     14.18 o
   2   1  17       24.93       27.33      1.29 o
   3   1  17      640.40      655.90      7.82 o
   4   1  17       25.87       26.21      1.93 o
   5   1  17       44.74       41.63      2.10 o
   6   1  17       50.74       54.96      2.31 o
   7   1  17      244.46      216.81      6.21 o
  -7   2  17       22.20       16.41      3.76 o
  -6   2  17        3.09        5.62      2.99 o
  -5   2  17       35.72       42.20      3.55 o
  -4   2  17      936.33      940.44     14.07 o
  -3   2  17        1.14        0.74      1.97 o
  -2   2  17        0.19        0.87      1.84 o
  -1   2  17       49.51       46.74      1.85 o
   0   2  17      100.03       87.40      3.92 o
   1   2  17       12.25       13.56      1.56 o
   2   2  17     1473.88     1423.08     15.79 o
   3   2  17      720.98      767.70     12.17 o
   4   2  17       14.73       22.49      1.84 o
   5   2  17      210.58      229.65      4.04 o
   6   2  17       12.68       12.34      1.93 o
   7   2  17        2.75        1.29      2.46 o
  -6   3  17      136.12      132.91      4.74 o
  -5   3  17      111.66       94.36      4.16 o
  -4   3  17       20.95       22.36      2.39 o
  -3   3  17      258.98      236.78      5.79 o
  -2   3  17      250.47      224.03      4.23 o
  -1   3  17       23.40       16.83      1.32 o
   0   3  17       27.40       22.32      1.72 o
   1   3  17        0.06        4.54      0.97 o
   2   3  17        0.38        1.35      1.21 o
   3   3  17      114.13       85.61      3.62 o
   4   3  17       77.14       92.15      2.65 o
   5   3  17      237.26      226.67      3.86 o
   6   3  17       24.30       20.81      2.44 o
  -6   4  17        6.80        9.58      3.77 o
  -5   4  17       54.04       45.09      2.88 o
  -4   4  17        0.03        0.55      1.84 o
  -3   4  17        8.05        3.25      1.94 o
  -2   4  17       83.79       68.08      2.50 o
  -1   4  17      533.30      371.25      6.45 o
   0   4  17        1.49        5.38      1.64 o
   1   4  17       28.17       19.25      1.19 o
   2   4  17      333.72      306.32      4.60 o
   3   4  17       51.54       53.50      1.95 o
   4   4  17        2.59        2.03      1.35 o
   5   4  17      117.56      113.22      3.80 o
   6   4  17       94.49       95.33      6.11 o
  -5   5  17       60.99       70.99      4.21 o
  -4   5  17       31.48       32.51      2.26 o
  -3   5  17       29.73       34.46      2.23 o
  -2   5  17      399.18      365.96      6.52 o
  -1   5  17       65.03       47.64      2.15 o
   0   5  17        0.14        0.40      1.58 o
   1   5  17        2.38       -0.48      1.53 o
   2   5  17        0.00        0.35      1.50 o
   3   5  17        9.26       11.50      1.84 o
   4   5  17       21.93       18.99      2.03 o
   5   5  17        0.04        0.51      2.82 o
  -5   6  17       12.65        6.42      2.88 o
  -4   6  17       53.66       44.91      3.17 o
  -3   6  17        2.78        2.83      1.76 o
  -2   6  17        0.73        0.54      1.75 o
  -1   6  17       53.71       49.42      2.13 o
   0   6  17       58.79       58.13      2.07 o
   1   6  17        5.07        1.54      1.52 o
   2   6  17       18.37       22.40      2.21 o
   3   6  17      250.25      228.56      5.77 o
   4   6  17       98.43       94.50      3.39 o
   5   6  17      259.49      272.37     10.43 o
  -4   7  17      159.12      172.66      4.55 o
  -3   7  17        5.87        4.86      2.01 o
  -2   7  17        0.63        0.39      1.93 o
  -1   7  17        0.83       -1.91      2.13 o
   0   7  17       42.96       51.77      3.66 o
   1   7  17      324.66      335.50      6.44 o
   2   7  17      125.35      118.75      4.39 o
   3   7  17      120.26      127.19      4.51 o
   4   7  17       70.58       84.06      4.66 o
  -3   8  17      558.09      600.37     28.65 o
  -2   8  17      386.69      442.26     10.14 o
  -1   8  17      472.76      504.82     13.84 o
   0   8  17       65.51       76.66      2.99 o
   1   8  17       77.28       71.47      7.07 o
   2   8  17       39.23       54.05      3.59 o
   3   8  17       49.70       51.39      4.92 o
  -6   0  18        6.27        8.36      3.71 o
  -4   0  18      677.83      680.96     15.39 o
  -2   0  18        8.25        8.12      3.13 o
   0   0  18      787.84      793.67     13.52 o
   2   0  18       20.71       25.08      2.60 o
   4   0  18       36.65       38.20      2.65 o
   6   0  18        1.75        1.27      2.47 o
  -6   1  18      195.92      206.23      6.26 o
  -5   1  18      294.37      281.95      6.08 o
  -4   1  18      302.59      301.80      6.12 o
  -3   1  18     1255.90     1240.09     17.72 o
  -2   1  18       16.99       22.57      2.37 o
  -1   1  18      259.19      258.11      4.62 o
   0   1  18      243.47      234.54      4.31 o
   1   1  18     2582.92     2543.50     27.41 o
   2   1  18      339.27      346.57      4.98 o
   3   1  18     2449.81     2495.36     25.21 o
   4   1  18        6.52        6.65      1.72 o
   5   1  18      109.63      100.84      2.70 o
   6   1  18        1.77       -0.10      1.68 o
  -6   2  18       12.92       10.71      3.19 o
  -5   2  18     1530.51     1501.59     21.85 o
  -4   2  18       30.66       34.14      2.78 o
  -3   2  18        0.20        0.43      1.96 o
  -2   2  18      189.29      188.68      4.11 o
  -1   2  18     1576.88     1516.45     21.21 o
   0   2  18        3.48        3.26      2.01 o
   1   2  18       56.35       42.58      2.85 o
   2   2  18       63.65       78.13      2.28 o
   3   2  18       99.97       92.18      2.58 o
   4   2  18      121.82      115.93      2.68 o
   5   2  18     3008.74     3015.95     29.71 o
   6   2  18       37.49       35.39      2.24 o
  -6   3  18      222.74      219.61      6.48 o
  -5   3  18       27.58       27.06      2.69 o
  -4   3  18      142.77      133.95      4.67 o
  -3   3  18        1.01       11.01      1.99 o
  -2   3  18       28.85       30.49      2.05 o
  -1   3  18        9.84        6.81      1.70 o
   0   3  18      698.67      631.03      9.58 o
   1   3  18      305.11      258.34      4.45 o
   2   3  18        7.66        9.38      1.41 o
   3   3  18     1671.68     1531.33     16.19 o
   4   3  18      208.73      207.41      4.06 o
   5   3  18      258.47      249.21      4.11 o
   6   3  18        2.28        2.50      2.18 o
  -6   4  18        1.68        3.74      3.19 o
  -5   4  18       16.43       15.52      2.66 o
  -4   4  18       80.25       72.58      2.77 o
  -3   4  18        1.59        0.36      1.68 o
  -2   4  18       38.63       32.00      2.14 o
  -1   4  18        0.89        2.89      1.90 o
   0   4  18       13.57       10.13      1.74 o
   1   4  18      396.22      358.19      5.29 o
   2   4  18        0.95        2.57      1.55 o
   3   4  18       32.92       32.45      2.35 o
   4   4  18        0.28        1.99      1.75 o
   5   4  18        4.00        2.93      2.50 o
   6   4  18       18.73       16.09      3.49 o
  -5   5  18        2.11        2.55      2.24 o
  -4   5  18       20.36       21.98      2.26 o
  -3   5  18       53.29       44.36      2.48 o
  -2   5  18        5.61        9.21      2.31 o
  -1   5  18      142.61      125.69      3.20 o
   0   5  18      108.50       90.05      2.52 o
   1   5  18      301.23      268.43      4.51 o
   2   5  18      153.52      130.93      3.12 o
   3   5  18      138.60      119.79      3.06 o
   4   5  18        8.07        9.56      2.86 o
   5   5  18       75.90       83.32      4.26 o
  -4   6  18       73.37       65.44      3.47 o
  -3   6  18        0.34        1.08      1.77 o
  -2   6  18       95.37       90.76      2.87 o
  -1   6  18      460.61      456.86      6.60 o
   0   6  18       21.03       22.31      1.89 o
   1   6  18        8.44        5.09      1.99 o
   2   6  18        1.39        4.07      2.03 o
   3   6  18       26.50       24.22      2.95 o
   4   6  18        0.01       -1.01      2.98 o
  -4   7  18      158.63      175.77      5.95 o
  -3   7  18      185.86      217.08      8.72 o
  -2   7  18       70.77       83.23      3.06 o
  -1   7  18        0.03       -0.12      2.10 o
   0   7  18        4.52        2.25      2.07 o
   1   7  18        5.01        3.30      1.98 o
   2   7  18       93.57      101.56      7.13 o
   3   7  18        0.45        0.42      2.52 o
   4   7  18       14.95       18.34      3.39 o
  -2   8  18        6.29       16.61      3.47 o
  -1   8  18        0.06        1.21      2.13 o
   0   8  18        2.29        5.62      2.27 o
   1   8  18       21.40       24.64      4.82 o
   2   8  18       92.17      102.42      4.31 o
  -5   0  19      248.32      229.61      7.62 o
  -3   0  19       63.05       63.84      4.40 o
  -1   0  19     3714.31     3736.27     68.05 o
   1   0  19     9572.91     9655.67    171.47 o
   3   0  19       19.38       18.01      2.63 o
   5   0  19        0.34        1.25      2.36 o
  -6   1  19       17.04       14.16      2.98 o
  -5   1  19       84.69       78.20      3.59 o
  -4   1  19       36.70       32.25      2.80 o
  -3   1  19     3336.11     3337.25     43.89 o
  -2   1  19      197.03      205.50      4.70 o
  -1   1  19     1124.87     1089.52     13.88 o
   0   1  19      545.46      540.31      7.79 o
   1   1  19        0.92        0.68      1.65 o
   2   1  19      306.85      305.02      4.54 o
   3   1  19     1542.58     1585.31     16.74 o
   4   1  19      109.01      115.64      2.69 o
   5   1  19       70.83       70.71      2.76 o
   6   1  19       92.73       83.53      2.75 o
  -6   2  19      413.25      381.88      7.79 o
  -5   2  19      609.49      634.42     10.97 o
  -4   2  19       29.72       34.76      2.78 o
  -3   2  19      169.00      176.10      4.32 o
  -2   2  19       52.31       47.42      2.39 o
  -1   2  19        7.74        7.01      1.99 o
   0   2  19       25.32       29.44      2.45 o
   1   2  19       25.68       32.77      1.99 o
   2   2  19      593.58      549.86     12.53 o
   3   2  19      123.69      136.91      3.93 o
   4   2  19        1.09        2.29      1.65 o
   5   2  19       29.15       34.22      2.25 o
   6   2  19      196.03      188.46      3.83 o
  -6   3  19       29.14       29.92      4.36 o
  -5   3  19       24.90       23.15      3.78 o
  -4   3  19      150.91      140.14      6.94 o
  -3   3  19      940.32      862.53     11.73 o
  -2   3  19       20.02       19.93      2.05 o
  -1   3  19        0.30        3.06      1.72 o
   0   3  19      147.69      138.27      4.82 o
   1   3  19        6.59        8.83      1.40 o
   2   3  19       25.94       31.70      1.64 o
   3   3  19      749.76      681.08      8.26 o
   4   3  19       24.39       23.04      1.88 o
   5   3  19        0.11        1.26      1.76 o
   6   3  19       11.33       10.48      2.50 o
  -5   4  19      233.88      239.97      5.09 o
  -4   4  19        2.75        2.95      2.01 o
  -3   4  19       44.67       45.68      2.43 o
  -2   4  19      206.80      186.50      4.00 o
  -1   4  19      470.52      399.79      9.49 o
   0   4  19       55.04       45.61      2.23 o
   1   4  19     2366.98     2117.69     23.36 o
   2   4  19        2.14        2.04      1.63 o
   3   4  19       25.01       21.10      2.26 o
   4   4  19       14.15       17.85      1.98 o
   5   4  19        7.18        6.05      2.65 o
  -5   5  19       15.24       19.87      2.56 o
  -4   5  19       67.77       63.66      3.03 o
  -3   5  19      637.88      612.54      9.04 o
  -2   5  19        4.72        7.03      2.13 o
  -1   5  19      772.80      698.49      9.78 o
   0   5  19       85.40       78.67      2.47 o
   1   5  19        8.92        7.64      1.83 o
   2   5  19      132.03      127.48      4.51 o
   3   5  19      207.03      187.11      5.65 o
   4   5  19        0.21        0.62      2.96 o
   5   5  19      179.52      185.27      5.75 o
  -4   6  19      191.20      195.52     11.00 o
  -3   6  19      146.23      137.62      4.33 o
  -2   6  19        0.10        0.29      1.86 o
  -1   6  19        0.01        0.12      1.50 o
   0   6  19       53.06       50.32      2.32 o
   1   6  19       77.71       83.23      3.16 o
   2   6  19       47.67       44.67      2.52 o
   3   6  19      277.96      263.60      7.64 o
   4   6  19      271.48      267.25     11.69 o
  -3   7  19        1.88       -0.49      2.75 o
  -2   7  19       47.45       62.68      2.93 o
  -1   7  19       22.00       30.81      2.35 o
   0   7  19        0.17        1.20      2.05 o
   1   7  19       43.92       48.68      2.82 o
   2   7  19       99.39      106.10      4.16 o
   3   7  19        0.01       -0.62      2.57 o
  -1   8  19        0.22        4.48      2.36 o
   0   8  19      313.49      326.92      6.41 o
   1   8  19        4.09        1.47      2.54 o
  -6   0  20      100.25       97.76      5.72 o
  -4   0  20       87.61       95.51      4.96 o
  -2   0  20     1718.81     1666.64     32.45 o
   0   0  20     1215.52     1190.02     23.21 o
   2   0  20      487.23      458.61     32.10 o
   4   0  20      331.20      332.33      6.77 o
   6   0  20       61.38       65.70      3.65 o
  -6   1  20      122.54      117.17      4.30 o
  -5   1  20       20.18       23.98      2.67 o
  -4   1  20       11.11       11.90      2.55 o
  -3   1  20      146.25      146.13      5.13 o
  -2   1  20      440.17      426.84      7.36 o
  -1   1  20     1489.38     1468.81     18.26 o
   0   1  20      670.05      645.40      8.93 o
   1   1  20      831.66      832.94     11.15 o
   2   1  20        6.22        5.50      1.57 o
   3   1  20       54.04       53.13      2.98 o
   4   1  20      259.43      268.07      4.20 o
   5   1  20        0.05       -0.08      1.67 o
   6   1  20       13.97       11.15      2.07 o
  -6   2  20       13.04        9.76      2.79 o
  -5   2  20     1441.90     1393.34     20.97 o
  -4   2  20       87.02       96.26      3.60 o
  -3   2  20      374.86      347.05      8.64 o
  -2   2  20        6.50        8.71      1.99 o
  -1   2  20       64.97       71.20      2.68 o
   0   2  20        0.52        1.83      2.06 o
   1   2  20      115.02      121.91      2.57 o
   2   2  20        2.66        2.43      1.43 o
   3   2  20      170.51      147.64      3.46 o
   4   2  20        1.70        1.23      1.64 o
   5   2  20      263.83      266.86      5.10 o
   6   2  20       32.57       33.92      2.27 o
  -5   3  20       62.06       59.84      3.25 o
  -4   3  20        4.92        8.96      3.88 o
  -3   3  20        7.51        7.33      2.08 o
  -2   3  20      131.49      113.05      3.11 o
  -1   3  20      194.25      181.47      3.84 o
   0   3  20      106.14       83.26      3.16 o
   1   3  20       94.76       79.19      2.29 o
   2   3  20       31.47       27.19      1.59 o
   3   3  20        0.04       -0.30      1.58 o
   4   3  20       66.80       66.08      2.29 o
   5   3  20       44.74       34.08      2.30 o
  -5   4  20       19.07       22.82      2.43 o
  -4   4  20        5.53        2.93      2.01 o
  -3   4  20       25.29       25.96      2.32 o
  -2   4  20      562.93      541.41      8.18 o
  -1   4  20        2.87        3.36      2.01 o
   0   4  20      462.95      431.32      6.71 o
   1   4  20       82.69       74.17      2.96 o
   2   4  20        0.30        1.67      1.63 o
   3   4  20       33.83       27.26      2.09 o
   4   4  20       72.76       77.75      2.76 o
   5   4  20        9.42        9.35      2.77 o
  -4   5  20       21.67       17.61      2.27 o
  -3   5  20       41.98       43.55      2.72 o
  -2   5  20       18.02       14.94      2.20 o
  -1   5  20      649.97      609.03      8.89 o
   0   5  20      118.64      115.86      3.01 o
   1   5  20       43.73       46.42      2.24 o
   2   5  20       46.99       43.19      2.15 o
   3   5  20        0.20        0.72      1.98 o
   4   5  20        9.03        7.68      3.19 o
  -4   6  20      119.07      128.71      5.02 o
  -3   6  20      396.26      368.26      6.62 o
  -2   6  20        3.32        2.90      1.85 o
  -1   6  20        3.36        5.69      1.82 o
   0   6  20        0.20        0.07      1.91 o
   1   6  20      108.08      113.47      3.50 o
   2   6  20       26.98       17.55      2.26 o
   3   6  20       85.52       93.76      4.20 o
   4   6  20        1.20       -0.18      2.97 o
  -2   7  20       54.46       63.63      3.01 o
  -1   7  20      244.62      244.40      5.29 o
   0   7  20        0.03        0.33      2.07 o
   1   7  20      113.62      115.51      4.23 o
   2   7  20       38.04       41.08      4.18 o
  -5   0  21       44.11       54.11      5.57 o
  -3   0  21       16.69       20.03      3.71 o
  -1   0  21     2220.61     2246.42     42.72 o
   1   0  21        2.54        3.12      3.26 o
   3   0  21       85.71       89.86      3.90 o
   5   0  21        3.14        6.84      2.68 o
  -5   1  21       15.94       17.81      3.73 o
  -4   1  21      193.44      184.91      4.72 o
  -3   1  21      148.62      131.69      9.17 o
  -2   1  21      278.32      274.10      5.43 o
  -1   1  21      129.21      121.99      3.39 o
   0   1  21      144.64      142.07      3.14 o
   1   1  21       15.75       14.81      1.97 o
   2   1  21      180.67      168.82      3.26 o
   3   1  21      232.48      220.26      3.95 o
   4   1  21        1.34        0.59      1.67 o
   5   1  21        0.00       -0.12      1.68 o
  -5   2  21       11.39        8.90      2.80 o
  -4   2  21      824.88      802.46     12.85 o
  -3   2  21      199.90      201.89      8.23 o
  -2   2  21      154.53      140.13      3.57 o
  -1   2  21       67.27       76.24      2.75 o
   0   2  21      136.43      127.29      3.79 o
   1   2  21        2.36        0.41      1.38 o
   2   2  21      344.50      323.88      8.50 o
   3   2  21        0.94        1.10      1.78 o
   4   2  21        1.22        0.41      1.71 o
   5   2  21        4.02        2.82      1.80 o
  -5   3  21       63.50       68.43      3.48 o
  -4   3  21      152.99      154.26      3.99 o
  -3   3  21      121.35      124.21      3.55 o
  -2   3  21      277.39      260.19      5.00 o
  -1   3  21       34.06       29.69      2.45 o
   0   3  21        0.48        0.97      2.04 o
   1   3  21        1.71        1.79      1.77 o
   2   3  21       15.86       18.94      1.90 o
   3   3  21      453.93      441.35      7.41 o
   4   3  21       53.78       63.10      2.62 o
   5   3  21       18.71       14.82      2.20 o
  -5   4  21        1.69        1.02      2.12 o
  -4   4  21        1.11        0.63      1.99 o
  -3   4  21        5.20        5.83      2.17 o
  -2   4  21        0.33        0.69      1.74 o
  -1   4  21      337.60      285.11      5.73 o
   0   4  21       91.19       78.17      2.75 o
   1   4  21        4.58        4.77      1.75 o
   2   4  21        0.26       -0.75      1.64 o
   3   4  21       33.52       47.67      2.83 o
   4   4  21       27.78       34.11      2.17 o
   5   4  21        8.17        9.19      3.25 o
  -4   5  21      129.92      121.27      3.60 o
  -3   5  21       10.99       10.94      2.50 o
  -2   5  21       42.27       45.52      2.63 o
  -1   5  21        9.31        5.40      1.90 o
   0   5  21        0.38       -1.10      1.71 o
   1   5  21        2.09       -1.17      1.78 o
   2   5  21      142.19      123.91      3.23 o
   3   5  21        0.09        1.74      2.61 o
   4   5  21       11.47       14.75      3.36 o
  -3   6  21       30.43       20.00      2.49 o
  -2   6  21       22.09       29.57      4.80 o
  -1   6  21       14.26       15.75      2.01 o
   0   6  21       64.23       75.01      3.09 o
   1   6  21        0.10        0.03      2.09 o
   2   6  21       12.84       10.37      2.38 o
   3   6  21        0.26        0.00      3.29 o
  -1   7  21        5.72        9.01      2.43 o
   0   7  21        0.00        0.10      2.10 o
   1   7  21        8.48        9.22      2.41 o
  -4   0  22      121.28      122.60      5.94 o
  -2   0  22      168.58      167.86      6.22 o
   0   0  22      263.19      247.88      7.58 o
   2   0  22      100.93       96.54      5.09 o
   4   0  22      103.68      105.19      4.63 o
  -5   1  22        1.74        1.03      2.48 o
  -4   1  22        1.01       -0.77      2.42 o
  -3   1  22      323.99      343.96      6.74 o
  -2   1  22       41.43       44.08      2.84 o
  -1   1  22       40.14       45.79      2.39 o
   0   1  22      153.78      154.41      4.03 o
   1   1  22        0.28        0.03      2.06 o
   2   1  22       14.14       14.83      2.13 o
   3   1  22       62.11       69.82      2.55 o
   4   1  22      268.07      259.93      4.27 o
   5   1  22       77.31       77.96      2.83 o
  -5   2  22      136.59      132.33      4.23 o
  -4   2  22        0.38        1.32      2.41 o
  -3   2  22      108.89      101.22      3.34 o
  -2   2  22       27.55       26.19      2.27 o
  -1   2  22      108.10      110.49      3.19 o
   0   2  22       35.34       35.38      2.69 o
   1   2  22      379.96      372.79      6.98 o
   2   2  22       10.07       10.42      1.96 o
   3   2  22       27.18       32.62      2.37 o
   4   2  22        0.51        0.71      1.70 o
   5   2  22      139.98      126.95      3.17 o
  -5   3  22       25.23       24.42      3.28 o
  -4   3  22       16.46       17.89      2.31 o
  -3   3  22        3.43        6.61      2.17 o
  -2   3  22      123.10      113.67      3.30 o
  -1   3  22        2.64        3.61      2.26 o
   0   3  22      143.87      129.38      3.96 o
   1   3  22      105.61      100.10      3.12 o
   2   3  22       32.96       36.82      2.69 o
   3   3  22        6.11        1.66      2.23 o
   4   3  22      260.25      253.72      4.66 o
   5   3  22        0.02        1.94      2.02 o
  -4   4  22       36.44       36.55      2.61 o
  -3   4  22       63.48       65.31      2.91 o
  -2   4  22       41.12       44.02      2.81 o
  -1   4  22       42.45       43.20      2.81 o
   0   4  22       41.77       41.07      2.49 o
   1   4  22      179.05      165.53      4.64 o
   2   4  22       14.97       15.89      2.79 o
   3   4  22       45.93       49.92      3.02 o
   4   4  22       67.87       68.94      3.02 o
  -3   5  22      173.17      162.62      4.38 o
  -2   5  22        3.40        4.54      2.15 o
  -1   5  22        7.23        6.63      2.10 o
   0   5  22       57.68       70.94      2.61 o
   1   5  22       13.57       11.73      1.93 o
   2   5  22       29.11       36.21      2.93 o
   3   5  22        0.16        1.78      2.67 o
  -2   6  22        1.45        2.52      2.09 o
  -1   6  22        8.61        6.58      2.29 o
   0   6  22        5.92        2.38      2.21 o
   1   6  22        8.65        7.63      2.32 o
   2   6  22       60.29       72.32      4.69 o
  -5   0  23       33.41       38.62      9.78 o
  -3   0  23       54.54       57.47      4.49 o
  -1   0  23      251.97      242.10      9.56 o
   1   0  23        7.13        3.75      3.63 o
   3   0  23      577.26      601.84     12.05 o
   5   0  23       15.22       12.84      3.14 o
  -5   1  23        2.84        3.11      2.64 o
  -4   1  23       56.39       54.81      3.25 o
  -3   1  23       10.13        9.40      2.49 o
  -2   1  23      175.49      181.66      4.15 o
  -1   1  23       78.85       87.01      3.03 o
   0   1  23       98.32       93.07      4.61 o
   1   1  23       30.03       30.09      2.78 o
   2   1  23      154.05      152.03      3.67 o
   3   1  23       22.89       28.72      2.01 o
   4   1  23        0.90        0.80      1.72 o
   5   1  23      131.93      119.79      3.32 o
  -4   2  23       43.07       43.00      3.13 o
  -3   2  23       11.13       12.07      2.31 o
  -2   2  23      109.39      112.81      3.40 o
  -1   2  23       31.20       36.32      2.56 o
   0   2  23      200.83      198.96      4.91 o
   1   2  23       93.27      107.15      3.58 o
   2   2  23      394.15      362.18      7.67 o
   3   2  23       31.85       32.84      2.74 o
   4   2  23       11.45       13.10      2.24 o
  -4   3  23       12.20       10.97      2.41 o
  -3   3  23        8.84        7.15      2.27 o
  -2   3  23        0.14        0.07      1.89 o
  -1   3  23       46.50       44.76      2.90 o
   0   3  23       24.18       22.87      3.45 o
   1   3  23       33.99       42.38      2.37 o
   2   3  23       72.76       69.47      3.09 o
   3   3  23        7.45        2.58      2.26 o
   4   3  23        0.23        0.91      1.89 o
  -4   4  23        4.04        2.69      2.14 o
  -3   4  23        0.18        1.06      2.09 o
  -2   4  23        3.21        2.18      2.26 o
  -1   4  23        1.30        2.26      2.15 o
   0   4  23       71.78       84.39      4.35 o
   1   4  23        5.53        2.06      1.83 o
   2   4  23       52.75       70.02      3.15 o
   3   4  23       45.10       55.89      3.73 o
   4   4  23        7.91        8.35      2.53 o
  -3   5  23        7.50        2.48      2.27 o
  -2   5  23        6.20        5.98      2.36 o
  -1   5  23        6.17        1.91      1.95 o
   0   5  23       47.41       46.97      2.47 o
   1   5  23        0.90        0.78      1.95 o
   2   5  23      312.22      319.92      7.27 o
   3   5  23        2.28        2.65      2.74 o
  -1   6  23       17.32       10.63      2.53 o
   0   6  23        7.38        1.85      2.19 o
   1   6  23       39.12       48.71      2.96 o
  -4   0  24       64.12       64.02      4.76 o
  -2   0  24       15.88       12.84      3.65 o
   0   0  24       44.27       39.80      2.99 o
   2   0  24      349.48      385.99     26.62 o
   4   0  24        0.23       -0.23      2.45 o
  -4   1  24        0.69        1.41      2.31 o
  -3   1  24      180.86      183.03      4.79 o
  -2   1  24        0.05        1.43      1.95 o
  -1   1  24        1.02        1.37      1.93 o
   0   1  24       12.09       21.72      2.36 o
   1   1  24      314.81      332.73      6.64 o
   2   1  24        0.43        1.64      1.97 o
   3   1  24       33.89       44.78      2.29 o
   4   1  24       70.49       79.85      3.95 o
  -4   2  24      130.52      146.84      7.13 o
  -3   2  24       15.85       13.52      2.44 o
  -2   2  24       21.13       30.39      3.07 o
  -1   2  24        3.26        4.68      2.12 o
   0   2  24       43.10       52.38      2.47 o
   1   2  24       28.69       31.86      2.25 o
   2   2  24       11.12       11.04      2.71 o
   3   2  24        0.78        2.35      2.39 o
   4   2  24        4.40        1.04      2.04 o
  -4   3  24       34.06       25.84      2.73 o
  -3   3  24        1.08        4.76      2.13 o
  -2   3  24      284.87      309.57      5.84 o
  -1   3  24       13.96       15.04      2.54 o
   0   3  24      121.16      128.98      3.54 o
   1   3  24        1.30        3.60      1.90 o
   2   3  24        4.08        8.93      2.47 o
   3   3  24       19.32       20.70      2.61 o
   4   3  24        0.08        0.91      2.35 o
  -3   4  24        7.09        9.60      2.36 o
  -2   4  24        6.47        6.28      3.06 o
  -1   4  24        0.78        2.59      2.31 o
   0   4  24      204.54      215.12      5.08 o
   1   4  24       41.65       54.92      3.06 o
   2   4  24       11.40       10.80      2.59 o
   3   4  24       42.35       45.93      3.08 o
  -2   5  24        7.92       11.53      2.28 o
  -1   5  24        3.13        1.72      2.07 o
   0   5  24        4.63        8.21      2.03 o
   1   5  24       33.97       29.40      2.62 o
   2   5  24        0.79        0.33      2.75 o
  -3   0  25       17.83       22.34      3.98 o
  -1   0  25       27.81       36.73      6.07 o
   1   0  25      335.18      374.46     10.27 o
   3   0  25      461.87      472.82      8.92 o
  -4   1  25        2.58        1.69      2.65 o
  -3   1  25        0.15       -1.34      2.47 o
  -2   1  25        1.86        3.50      2.08 o
  -1   1  25       53.00       52.70      2.72 o
   0   1  25      195.56      212.38      6.68 o
   1   1  25      177.40      182.94      4.98 o
   2   1  25        1.60        2.18      2.19 o
   3   1  25        1.94        1.07      1.87 o
   4   1  25        4.62        3.53      2.14 o
  -3   2  25       45.85       45.55      2.79 o
  -2   2  25       12.02       11.85      2.38 o
  -1   2  25      199.45      225.59      5.42 o
   0   2  25        6.47        9.44      2.59 o
   1   2  25      139.30      162.80      4.74 o
   2   2  25        0.05        1.44      2.54 o
   3   2  25        0.37        0.38      2.10 o
  -3   3  25        2.15        0.64      2.11 o
  -2   3  25        2.12        1.36      2.23 o
  -1   3  25       12.79       18.55      2.70 o
   0   3  25       50.38       64.17      2.77 o
   1   3  25        1.18        1.59      2.50 o
   2   3  25       10.12       11.61      2.48 o
   3   3  25      224.72      235.29      7.05 o
  -2   4  25        0.12        1.86      2.31 o
  -1   4  25       25.74       30.09      2.43 o
   0   4  25        5.66        2.80      2.07 o
   1   4  25       10.09       12.76      2.58 o
   2   4  25      202.58      231.60      5.42 o
   0   5  25       76.54       85.60      3.69 o
  -2   0  26       16.02       33.07      7.03 o
   0   0  26        6.30        9.02      2.58 o
   2   0  26       50.80       49.32      4.80 o
  -3   1  26       47.61       58.27      3.11 o
  -2   1  26        5.90        7.66      2.28 o
  -1   1  26      383.54      401.94     10.69 o
   0   1  26       70.73       76.70      3.45 o
   1   1  26       84.88       90.31      3.79 o
   2   1  26       65.82       76.56      5.49 o
   3   1  26       69.65       79.78      3.21 o
  -2   2  26      680.08      765.05     11.56 o
  -1   2  26       44.13       44.34      4.78 o
   0   2  26       89.70      102.79      3.73 o
   1   2  26        8.12        6.16      2.53 o
   2   2  26       27.95       30.37      2.83 o
  -2   3  26        0.72       -0.43      2.19 o
  -1   3  26      148.10      177.62      5.02 o
   0   3  26      320.03      376.89      8.18 o
   1   3  26       16.03       32.85      3.15 o
   2   3  26      180.09      186.44      4.99 o
   0   4  26       41.65       43.89      2.65 o
  -1   0  27       28.86       29.15      6.32 o
   1   0  27       34.53       32.94      5.84 o
  -2   1  27       22.80       20.04      2.60 o
  -1   1  27       29.62       32.98      3.48 o
   0   1  27        3.34        6.53      2.66 o
   1   1  27        3.21        2.60      2.71 o
   2   1  27        8.13       15.64      3.15 o
  -1   2  27       72.81       81.59      3.73 o
   0   2  27      130.90      130.18      4.52 o
   1   2  27      100.89      119.33      4.33 o
   0   0  28      184.19      153.13      6.71 o
 
